# Supplementary material for: Genome-wide inference of regulatory networks in Streptomyces coelicolor
Source: BMC Genomics. 2010 Oct 18;11:578. doi: 10.1186/1471-2164-11-578 (PMC3224704; doi:10.1186/1471-2164-11-578)
Supplement: Additional file 1 — Conserved pairs. Column 1 and 2 contain the pair of genes, column 3 the probability, and column 4 the number of genomes in which the pair is conserved. [file 1471-2164-11-578-S1.CSV]

GeneName1	GeneName2	Probability	Number genomes pair conserved
SCO0186	SCO0187	100	21
SCO0216	SCO0217	95	77
SCO0217	SCO0218	100	44
SCO0218	SCO0219	100	44
SCO0275	SCO0276	97	11
SCO0290	SCO0291	100	79
SCO0379	SCO0380	100	21
SCO0381	SCO0382	100	43
SCO0382	SCO0383	100	20
SCO0392	SCO0393	100	15
SCO0438	SCO0439	100	22
SCO0439	SCO0440	100	28
SCO0441	SCO0442	100	73
SCO0442	SCO0443	100	80
SCO0453	SCO0454	100	14
SCO0454	SCO0455	100	91
SCO0578	SCO0579	96	10
SCO0618	SCO0619	100	22
SCO0632	SCO0633	96	10
SCO0639	SCO0640	100	13
SCO0660	SCO0661	100	41
SCO0661	SCO0662	100	103
SCO0689	SCO0690	100	46
SCO0706	SCO0707	100	40
SCO0707	SCO0708	100	93
SCO0708	SCO0709	100	113
SCO0709	SCO0710	100	111
SCO0721	SCO0722	100	23
SCO0754	SCO0755	96	10
SCO0815	SCO0816	100	47
SCO0816	SCO0817	100	14
SCO0823	SCO0824	100	43
SCO0851	SCO0852	100	29
SCO0870	SCO0871	100	49
SCO0871	SCO0872	100	19
SCO0910	SCO0911	96	10
SCO0911	SCO0912	100	13
SCO0920	SCO0921	97	11
SCO0922	SCO0923	100	149
SCO0923	SCO0924	100	23
SCO0982	SCO0983	100	34
SCO1081	SCO1082	100	111
SCO1131	SCO1132	100	45
SCO1132	SCO1133	100	46
SCO1133	SCO1134	100	45
SCO1136	SCO1137	100	59
SCO1173	SCO1174	100	16
SCO1183	SCO1184	100	14
SCO1197	SCO1198	100	27
SCO1212	SCO1213	100	47
SCO1231	SCO1232	100	21
SCO1232	SCO1233	100	26
SCO1233	SCO1234	100	24
SCO1234	SCO1235	100	74
SCO1235	SCO1236	100	68
SCO1244	SCO1245	100	34
SCO1245	SCO1246	100	57
SCO1268	SCO1269	100	107
SCO1269	SCO1270	100	127
SCO1367	SCO1368	100	40
SCO1383	SCO1384	100	20
SCO1384	SCO1385	97	11
SCO1385	SCO1386	100	15
SCO1386	SCO1387	100	20
SCO1390	SCO1391	100	36
SCO1440	SCO1441	100	95
SCO1472	SCO1473	100	103
SCO1478	SCO1479	100	16
SCO1479	SCO1480	100	15
SCO1481	SCO1482	98	12
SCO1482	SCO1483	100	17
SCO1483	SCO1484	100	135
SCO1484	SCO1485	96	10
SCO1486	SCO1487	100	79
SCO1487	SCO1488	100	59
SCO1490	SCO1491	100	45
SCO1494	SCO1495	100	107
SCO1495	SCO1496	100	41
SCO1498	SCO1499	100	22
SCO1499	SCO1500	100	30
SCO1500	SCO1501	100	48
SCO1508	SCO1509	100	13
SCO1513	SCO1514	100	31
SCO1514	SCO1515	100	22
SCO1515	SCO1516	100	96
SCO1516	SCO1517	100	25
SCO1517	SCO1518	100	19
SCO1518	SCO1519	100	99
SCO1519	SCO1520	100	83
SCO1522	SCO1523	100	61
SCO1526	SCO1527	96	10
SCO1530	SCO1531	100	15
SCO1546	SCO1547	100	32
SCO1557	SCO1558	100	114
SCO1558	SCO1559	100	130
SCO1594	SCO1595	100	170
SCO1597	SCO1598	100	15
SCO1598	SCO1599	100	107
SCO1599	SCO1600	100	82
SCO1631	SCO1632	96	10
SCO1632	SCO1633	100	22
SCO1643	SCO1644	96	10
SCO1646	SCO1647	100	15
SCO1659	SCO1660	95	77
SCO1660	SCO1661	100	48
SCO1689	SCO1690	100	13
SCO1759	SCO1760	100	14
SCO1768	SCO1769	100	63
SCO1769	SCO1770	100	82
SCO1775	SCO1776	100	15
SCO1780	SCO1781	100	86
SCO1781	SCO1782	100	23
SCO1796	SCO1797	100	38
SCO1822	SCO1823	98	12
SCO1847	SCO1848	100	37
SCO1849	SCO1850	97	11
SCO1850	SCO1851	98	12
SCO1851	SCO1852	100	37
SCO1852	SCO1853	100	19
SCO1855	SCO1856	100	44
SCO1856	SCO1857	100	45
SCO1857	SCO1858	97	11
SCO1864	SCO1865	100	13
SCO1865	SCO1866	100	13
SCO1888	SCO1889	96	10
SCO1922	SCO1923	100	14
SCO1923	SCO1924	100	16
SCO1925	SCO1926	100	13
SCO1928	SCO1929	100	88
SCO1929	SCO1930	100	15
SCO1935	SCO1936	100	34
SCO1936	SCO1937	100	22
SCO1937	SCO1938	100	19
SCO1938	SCO1939	100	17
SCO1944	SCO1945	97	11
SCO1946	SCO1947	100	115
SCO1950	SCO1951	95	54
SCO1951	SCO1952	100	60
SCO1952	SCO1953	100	23
SCO2008	SCO2009	100	96
SCO2009	SCO2010	100	71
SCO2010	SCO2011	100	119
SCO2016	SCO2017	100	15
SCO2025	SCO2026	100	102
SCO2032	SCO2033	100	14
SCO2036	SCO2037	100	135
SCO2050	SCO2051	100	139
SCO2051	SCO2052	100	123
SCO2052	SCO2053	100	106
SCO2053	SCO2054	100	99
SCO2074	SCO2075	100	17
SCO2077	SCO2078	98	12
SCO2078	SCO2079	100	13
SCO2079	SCO2080	100	47
SCO2080	SCO2081	100	24
SCO2081	SCO2082	100	24
SCO2082	SCO2083	98	12
SCO2083	SCO2084	100	14
SCO2084	SCO2085	100	123
SCO2085	SCO2086	100	156
SCO2086	SCO2087	100	134
SCO2090	SCO2091	98	12
SCO2091	SCO2092	97	11
SCO2094	SCO2095	100	22
SCO2095	SCO2096	96	10
SCO2108	SCO2109	100	30
SCO2148	SCO2149	100	20
SCO2149	SCO2150	100	17
SCO2150	SCO2151	100	15
SCO2155	SCO2156	100	87
SCO2215	SCO2216	100	81
SCO2235	SCO2236	100	26
SCO2275	SCO2276	100	25
SCO2276	SCO2277	100	32
SCO2293	SCO2294	96	10
SCO2300	SCO2301	100	16
SCO2305	SCO2306	100	44
SCO2306	SCO2307	100	18
SCO2358	SCO2359	95	77
SCO2362	SCO2363	100	14
SCO2387	SCO2388	100	96
SCO2389	SCO2390	100	108
SCO2421	SCO2422	100	101
SCO2487	SCO2488	100	35
SCO2505	SCO2506	100	104
SCO2506	SCO2507	100	138
SCO2507	SCO2508	100	30
SCO2509	SCO2510	100	16
SCO2532	SCO2533	100	120
SCO2542	SCO2543	100	13
SCO2554	SCO2555	100	50
SCO2567	SCO2568	100	42
SCO2576	SCO2577	100	25
SCO2596	SCO2597	100	169
SCO2607	SCO2608	100	130
SCO2617	SCO2618	100	127
SCO2619	SCO2620	100	118
SCO2663	SCO2664	100	13
SCO2666	SCO2667	100	22
SCO2687	SCO2688	100	60
SCO2710	SCO2711	100	13
SCO2750	SCO2751	97	11
SCO2782	SCO2783	100	14
SCO2783	SCO2784	100	22
SCO2784	SCO2785	100	22
SCO2800	SCO2801	95	54
SCO2828	SCO2829	100	66
SCO2829	SCO2830	100	40
SCO2880	SCO2881	96	10
SCO2881	SCO2882	96	10
SCO2894	SCO2895	100	24
SCO2895	SCO2896	100	23
SCO2915	SCO2916	100	14
SCO2930	SCO2931	100	104
SCO2968	SCO2969	100	93
SCO2978	SCO2979	100	44
SCO2995	SCO2996	100	97
SCO3009	SCO3010	96	10
SCO3018	SCO3019	100	61
SCO3025	SCO3026	96	10
SCO3036	SCO3037	97	11
SCO3041	SCO3042	100	13
SCO3070	SCO3071	96	10
SCO3093	SCO3094	100	18
SCO3094	SCO3095	100	20
SCO3095	SCO3096	100	14
SCO3123	SCO3124	100	49
SCO3124	SCO3125	100	82
SCO3148	SCO3149	100	47
SCO3159	SCO3160	100	30
SCO3160	SCO3161	100	52
SCO3179	SCO3180	100	44
SCO3180	SCO3181	100	35
SCO3181	SCO3182	100	15
SCO3196	SCO3197	100	83
SCO3197	SCO3198	100	50
SCO3211	SCO3212	100	120
SCO3295	SCO3296	100	22
SCO3317	SCO3318	100	39
SCO3318	SCO3319	100	52
SCO3325	SCO3326	100	13
SCO3338	SCO3339	100	87
SCO3347	SCO3348	96	10
SCO3351	SCO3352	100	20
SCO3381	SCO3382	95	54
SCO3400	SCO3401	100	63
SCO3401	SCO3402	100	16
SCO3405	SCO3406	95	54
SCO3429	SCO3430	100	17
SCO3453	SCO3454	100	74
SCO3454	SCO3455	100	66
SCO3473	SCO3474	100	33
SCO3494	SCO3495	100	26
SCO3554	SCO3555	100	14
SCO3555	SCO3556	100	20
SCO3556	SCO3557	100	15
SCO3565	SCO3566	100	13
SCO3568	SCO3569	100	13
SCO3575	SCO3576	96	10
SCO3618	SCO3619	100	117
SCO3645	SCO3646	100	14
SCO3668	SCO3669	100	24
SCO3669	SCO3670	100	91
SCO3691	SCO3692	96	10
SCO3698	SCO3699	97	11
SCO3716	SCO3717	95	77
SCO3717	SCO3718	95	77
SCO3815	SCO3816	100	111
SCO3816	SCO3817	100	127
SCO3827	SCO3828	100	18
SCO3829	SCO3830	100	113
SCO3843	SCO3844	100	17
SCO3844	SCO3845	100	20
SCO3845	SCO3846	100	19
SCO3846	SCO3847	100	131
SCO3872	SCO3873	100	20
SCO3873	SCO3874	100	127
SCO3874	SCO3875	100	19
SCO3875	SCO3876	100	17
SCO3880	SCO3881	100	39
SCO3881	SCO3882	100	25
SCO3882	SCO3883	100	67
SCO3883	SCO3884	100	59
SCO3884	SCO3885	100	27
SCO3887	SCO3888	100	16
SCO3894	SCO3895	100	16
SCO3906	SCO3907	100	71
SCO3907	SCO3908	100	73
SCO3908	SCO3909	100	112
SCO3945	SCO3946	100	125
SCO3946	SCO3947	100	34
SCO3965	SCO3966	98	12
SCO4077	SCO4078	100	68
SCO4078	SCO4079	100	39
SCO4086	SCO4087	100	53
SCO4137	SCO4138	100	34
SCO4139	SCO4140	100	173
SCO4141	SCO4142	100	95
SCO4232	SCO4233	100	20
SCO4234	SCO4235	100	21
SCO4235	SCO4236	100	64
SCO4284	SCO4285	100	37
SCO4307	SCO4308	100	19
SCO4379	SCO4380	98	12
SCO4380	SCO4381	100	79
SCO4452	SCO4453	100	19
SCO4469	SCO4470	96	10
SCO4472	SCO4473	100	36
SCO4473	SCO4474	100	18
SCO4474	SCO4475	100	31
SCO4490	SCO4491	96	10
SCO4491	SCO4492	100	16
SCO4562	SCO4563	100	125
SCO4563	SCO4564	100	125
SCO4564	SCO4565	100	83
SCO4565	SCO4566	100	87
SCO4566	SCO4567	100	100
SCO4567	SCO4568	100	98
SCO4568	SCO4569	100	94
SCO4569	SCO4570	100	133
SCO4570	SCO4571	100	110
SCO4571	SCO4572	100	126
SCO4594	SCO4595	100	72
SCO4596	SCO4597	100	67
SCO4599	SCO4600	100	124
SCO4602	SCO4603	100	125
SCO4603	SCO4604	100	112
SCO4604	SCO4605	100	127
SCO4607	SCO4608	100	16
SCO4636	SCO4637	100	18
SCO4646	SCO4647	100	19
SCO4647	SCO4648	100	157
SCO4648	SCO4649	100	196
SCO4652	SCO4653	100	159
SCO4653	SCO4654	100	116
SCO4659	SCO4660	100	210
SCO4667	SCO4668	100	74
SCO4701	SCO4702	100	165
SCO4702	SCO4703	100	196
SCO4703	SCO4704	100	179
SCO4704	SCO4705	100	185
SCO4705	SCO4706	100	210
SCO4706	SCO4707	100	201
SCO4707	SCO4708	100	206
SCO4708	SCO4709	100	194
SCO4709	SCO4710	100	128
SCO4710	SCO4711	100	127
SCO4711	SCO4712	100	193
SCO4712	SCO4713	100	187
SCO4713	SCO4714	100	198
SCO4714	SCO4715	100	165
SCO4715	SCO4716	100	160
SCO4716	SCO4717	100	213
SCO4717	SCO4718	100	198
SCO4718	SCO4719	100	205
SCO4719	SCO4720	100	101
SCO4720	SCO4721	100	110
SCO4721	SCO4722	100	191
SCO4724	SCO4725	100	40
SCO4725	SCO4726	100	88
SCO4726	SCO4727	100	131
SCO4727	SCO4728	100	224
SCO4728	SCO4729	100	205
SCO4729	SCO4730	100	190
SCO4730	SCO4731	100	61
SCO4734	SCO4735	100	206
SCO4735	SCO4736	100	14
SCO4750	SCO4751	100	71
SCO4751	SCO4752	100	37
SCO4756	SCO4757	100	19
SCO4761	SCO4762	100	162
SCO4803	SCO4804	100	14
SCO4804	SCO4805	100	13
SCO4808	SCO4809	100	125
SCO4813	SCO4814	100	45
SCO4841	SCO4842	100	23
SCO4843	SCO4844	100	14
SCO4855	SCO4856	100	151
SCO4856	SCO4857	100	13
SCO4857	SCO4858	97	11
SCO4880	SCO4881	100	28
SCO4888	SCO4889	100	21
SCO4889	SCO4890	100	36
SCO4916	SCO4917	100	15
SCO4947	SCO4948	100	82
SCO4948	SCO4949	100	43
SCO4949	SCO4950	100	43
SCO4971	SCO4972	100	70
SCO4972	SCO4973	100	30
SCO5010	SCO5011	100	24
SCO5031	SCO5032	100	21
SCO5050	SCO5051	97	11
SCO5055	SCO5056	100	20
SCO5106	SCO5107	100	151
SCO5110	SCO5111	100	16
SCO5112	SCO5113	100	85
SCO5113	SCO5114	100	37
SCO5129	SCO5130	100	37
SCO5130	SCO5131	100	19
SCO5135	SCO5136	100	13
SCO5152	SCO5153	98	12
SCO5153	SCO5154	100	13
SCO5211	SCO5212	98	12
SCO5225	SCO5226	100	97
SCO5232	SCO5233	100	86
SCO5240	SCO5241	96	10
SCO5290	SCO5291	96	10
SCO5291	SCO5292	96	10
SCO5301	SCO5302	100	133
SCO5352	SCO5353	98	12
SCO5353	SCO5354	96	10
SCO5359	SCO5360	100	40
SCO5361	SCO5362	100	57
SCO5364	SCO5365	97	11
SCO5367	SCO5368	100	48
SCO5368	SCO5369	100	69
SCO5369	SCO5370	100	87
SCO5370	SCO5371	100	107
SCO5371	SCO5372	100	135
SCO5440	SCO5441	100	19
SCO5448	SCO5449	100	18
SCO5470	SCO5471	98	12
SCO5493	SCO5494	96	10
SCO5498	SCO5499	100	84
SCO5513	SCO5514	100	68
SCO5525	SCO5526	100	67
SCO5553	SCO5554	100	131
SCO5558	SCO5559	96	10
SCO5559	SCO5560	100	20
SCO5565	SCO5566	100	33
SCO5566	SCO5567	100	13
SCO5567	SCO5568	96	76
SCO5568	SCO5569	100	13
SCO5569	SCO5570	100	18
SCO5570	SCO5571	97	11
SCO5571	SCO5572	96	10
SCO5572	SCO5573	100	16
SCO5585	SCO5586	100	13
SCO5591	SCO5592	100	43
SCO5592	SCO5593	100	40
SCO5593	SCO5594	100	135
SCO5594	SCO5595	100	131
SCO5595	SCO5596	100	20
SCO5601	SCO5602	100	14
SCO5602	SCO5603	100	21
SCO5603	SCO5604	100	23
SCO5624	SCO5625	100	170
SCO5625	SCO5626	100	108
SCO5626	SCO5627	100	163
SCO5627	SCO5628	100	121
SCO5669	SCO5670	100	131
SCO5670	SCO5671	100	18
SCO5687	SCO5688	100	87
SCO5688	SCO5689	96	10
SCO5694	SCO5695	100	118
SCO5695	SCO5696	100	26
SCO5696	SCO5697	96	10
SCO5703	SCO5704	100	104
SCO5704	SCO5705	100	30
SCO5708	SCO5709	100	115
SCO5712	SCO5713	100	98
SCO5739	SCO5740	96	10
SCO5744	SCO5745	100	41
SCO5752	SCO5753	100	20
SCO5753	SCO5754	100	23
SCO5754	SCO5755	97	11
SCO5758	SCO5759	100	20
SCO5760	SCO5761	97	11
SCO5762	SCO5763	100	13
SCO5769	SCO5770	100	25
SCO5771	SCO5772	96	10
SCO5774	SCO5775	100	29
SCO5775	SCO5776	100	99
SCO5782	SCO5783	100	13
SCO5800	SCO5801	100	16
SCO5828	SCO5829	100	59
SCO5848	SCO5849	97	11
SCO5868	SCO5869	100	20
SCO5900	SCO5901	96	10
SCO5958	SCO5959	100	35
SCO5959	SCO5960	100	26
SCO5960	SCO5961	100	23
SCO5975	SCO5976	100	48
SCO6010	SCO6011	100	92
SCO6062	SCO6063	100	123
SCO6081	SCO6082	100	33
SCO6094	SCO6095	100	131
SCO6095	SCO6096	100	82
SCO6097	SCO6098	100	71
SCO6098	SCO6099	95	54
SCO6099	SCO6100	100	14
SCO6133	SCO6134	100	20
SCO6150	SCO6151	100	24
SCO6170	SCO6171	100	44
SCO6171	SCO6172	100	72
SCO6205	SCO6206	100	32
SCO6262	SCO6263	100	21
SCO6269	SCO6270	100	72
SCO6290	SCO6291	100	19
SCO6292	SCO6293	100	15
SCO6297	SCO6298	100	27
SCO6303	SCO6304	97	11
SCO6337	SCO6338	100	33
SCO6353	SCO6354	100	57
SCO6358	SCO6359	100	13
SCO6393	SCO6394	100	36
SCO6441	SCO6442	96	10
SCO6452	SCO6453	100	136
SCO6453	SCO6454	100	89
SCO6454	SCO6455	100	75
SCO6461	SCO6462	100	25
SCO6467	SCO6468	100	39
SCO6470	SCO6471	100	26
SCO6532	SCO6533	100	43
SCO6533	SCO6534	100	43
SCO6534	SCO6535	100	73
SCO6558	SCO6559	100	20
SCO6559	SCO6560	100	96
SCO6585	SCO6586	100	125
SCO6644	SCO6645	100	64
SCO6660	SCO6661	100	15
SCO6661	SCO6662	100	19
SCO6662	SCO6663	100	26
SCO6672	SCO6673	100	18
SCO6683	SCO6684	96	10
SCO6698	SCO6699	100	17
SCO6702	SCO6703	100	74
SCO6757	SCO6758	100	81
SCO6789	SCO6790	100	15
SCO6794	SCO6795	96	10
SCO6795	SCO6796	96	10
SCO6796	SCO6797	96	10
SCO6814	SCO6815	100	129
SCO6815	SCO6816	100	79
SCO6832	SCO6833	96	10
SCO6958	SCO6959	100	14
SCO6961	SCO6962	96	10
SCO7004	SCO7005	100	15
SCO7005	SCO7006	100	33
SCO7045	SCO7046	100	30
SCO7071	SCO7072	100	43
SCO7184	SCO7185	100	73
SCO7226	SCO7227	100	28
SCO7297	SCO7298	100	26
SCO7332	SCO7333	100	19
SCO7399	SCO7400	100	60
SCO7436	SCO7437	100	14
SCO7463	SCO7464	96	10
SCO7464	SCO7465	96	10
SCO7465	SCO7466	96	10
SCO7469	SCO7470	100	15
SCO7471	SCO7472	100	19
SCO7472	SCO7473	100	19
SCO7473	SCO7474	100	23
SCO7474	SCO7475	100	19
SCO7488	SCO7489	100	30
SCO7490	SCO7491	96	10
SCO7545	SCO7546	100	71
SCO7581	SCO7582	100	29
SCO7677	SCO7678	95	77
SCO7678	SCO7679	100	85
SCO7679	SCO7680	100	58
SCO7798	SCO7799	100	28
