# Supplementary material for: Genome-wide inference of regulatory networks in Streptomyces coelicolor
Source: BMC Genomics. 2010 Oct 18;11:578. doi: 10.1186/1471-2164-11-578 (PMC3224704; doi:10.1186/1471-2164-11-578)
Supplement: Additional file 2 — Training set. Column 1 and 2 contain the pair of genes, and column 3 its status as KOP or NOP. [file 1471-2164-11-578-S2.CSV]

gene_1	gene_2	pair_type
SCO0185	SCO0186	KOP
SCO0186	SCO0187	KOP
SCO0187	SCO0188	KOP
SCO0189	SCO0190	KOP
SCO0190	SCO0191	KOP
SCO0194	SCO0195	KOP
SCO0195	SCO0196	KOP
SCO0198	SCO0199	KOP
SCO0199	SCO0200	KOP
SCO0216	SCO0217	KOP
SCO0217	SCO0218	KOP
SCO0218	SCO0219	KOP
SCO0242	SCO0243	KOP
SCO0379	SCO0380	KOP
SCO0387	SCO0388	KOP
SCO0392	SCO0393	KOP
SCO0393	SCO0394	KOP
SCO0394	SCO0395	KOP
SCO0395	SCO0396	KOP
SCO0411	SCO0412	KOP
SCO0560	SCO0561	KOP
SCO0569	SCO0570	KOP
SCO0569	SCO0570	KOP
SCO0586	SCO0587	KOP
SCO0598	SCO0599	KOP
SCO0684	SCO0685	KOP
SCO0701	SCO0702	KOP
SCO0740	SCO0741	KOP
SCO0773	SCO0774	KOP
SCO0808	SCO0809	KOP
SCO0833	SCO0834	KOP
SCO0922	SCO0923	KOP
SCO0923	SCO0924	KOP
SCO0950	SCO0951	KOP
SCO0961	SCO0962	KOP
SCO0991	SCO0992	KOP
SCO0993	SCO0994	KOP
SCO0994	SCO0995	KOP
SCO1087	SCO1088	KOP
SCO1088	SCO1089	KOP
SCO1206	SCO1207	KOP
SCO1207	SCO1208	KOP
SCO1222	SCO1223	KOP
SCO1244	SCO1245	KOP
SCO1356	SCO1357	KOP
SCO1385	SCO1386	KOP
SCO1411	SCO1412	KOP
SCO1431	SCO1432	KOP
SCO1438	SCO1439	KOP
SCO1440	SCO1441	KOP
SCO1483	SCO1484	KOP
SCO1490	SCO1491	KOP
SCO1494	SCO1495	KOP
SCO1508	SCO1509	KOP
SCO1511	SCO1512	KOP
SCO1519	SCO1520	KOP
SCO1567	SCO1568	KOP
SCO1577	SCO1578	KOP
SCO1578	SCO1579	KOP
SCO1594	SCO1595	KOP
SCO1626	SCO1627	KOP
SCO1627	SCO1628	KOP
SCO1628	SCO1629	KOP
SCO1629	SCO1630	KOP
SCO1634	SCO1635	KOP
SCO1643	SCO1644	KOP
SCO1644	SCO1645	KOP
SCO1645	SCO1646	KOP
SCO1646	SCO1647	KOP
SCO1659	SCO1660	KOP
SCO1660	SCO1661	KOP
SCO1661	SCO1662	KOP
SCO1699	SCO1700	KOP
SCO1703	SCO1704	KOP
SCO1766	SCO1767	KOP
SCO1814	SCO1815	KOP
SCO1864	SCO1865	KOP
SCO1865	SCO1866	KOP
SCO1866	SCO1867	KOP
SCO1888	SCO1889	KOP
SCO1919	SCO1920	KOP
SCO1920	SCO1921	KOP
SCO1921	SCO1922	KOP
SCO1922	SCO1923	KOP
SCO1923	SCO1924	KOP
SCO1935	SCO1936	KOP
SCO1936	SCO1937	KOP
SCO1937	SCO1938	KOP
SCO1945	SCO1946	KOP
SCO1946	SCO1947	KOP
SCO1949	SCO1950	KOP
SCO1968	SCO1969	KOP
SCO2008	SCO2009	KOP
SCO2009	SCO2010	KOP
SCO2011	SCO2012	KOP
SCO2036	SCO2037	KOP
SCO2037	SCO2038	KOP
SCO2049	SCO2050	KOP
SCO2050	SCO2051	KOP
SCO2051	SCO2052	KOP
SCO2052	SCO2053	KOP
SCO2053	SCO2054	KOP
SCO2079	SCO2080	KOP
SCO2087	SCO2088	KOP
SCO2148	SCO2149	KOP
SCO2149	SCO2150	KOP
SCO2150	SCO2151	KOP
SCO2154	SCO2155	KOP
SCO2155	SCO2156	KOP
SCO2195	SCO2196	KOP
SCO2229	SCO2230	KOP
SCO2230	SCO2231	KOP
SCO2235	SCO2236	KOP
SCO2387	SCO2388	KOP
SCO2388	SCO2389	KOP
SCO2389	SCO2390	KOP
SCO2406	SCO2407	KOP
SCO2435	SCO2436	KOP
SCO2447	SCO2448	KOP
SCO2486	SCO2487	KOP
SCO2505	SCO2506	KOP
SCO2506	SCO2507	KOP
SCO2518	SCO2519	KOP
SCO2547	SCO2548	KOP
SCO2554	SCO2555	KOP
SCO2576	SCO2577	KOP
SCO2609	SCO2610	KOP
SCO2610	SCO2611	KOP
SCO2618	SCO2619	KOP
SCO2676	SCO2677	KOP
SCO2700	SCO2701	KOP
SCO2726	SCO2727	KOP
SCO2782	SCO2783	KOP
SCO2783	SCO2784	KOP
SCO2784	SCO2785	KOP
SCO2822	SCO2823	KOP
SCO2880	SCO2881	KOP
SCO2882	SCO2883	KOP
SCO2910	SCO2911	KOP
SCO2912	SCO2913	KOP
SCO2968	SCO2969	KOP
SCO3058	SCO3059	KOP
SCO3122	SCO3123	KOP
SCO3136	SCO3137	KOP
SCO3156	SCO3157	KOP
SCO3159	SCO3160	KOP
SCO3197	SCO3198	KOP
SCO3213	SCO3214	KOP
SCO3228	SCO3229	KOP
SCO3233	SCO3234	KOP
SCO3235	SCO3236	KOP
SCO3236	SCO3237	KOP
SCO3238	SCO3239	KOP
SCO3239	SCO3240	KOP
SCO3243	SCO3244	KOP
SCO3244	SCO3245	KOP
SCO3246	SCO3247	KOP
SCO3247	SCO3248	KOP
SCO3248	SCO3249	KOP
SCO3250	SCO3251	KOP
SCO3251	SCO3252	KOP
SCO3261	SCO3262	KOP
SCO3289	SCO3290	KOP
SCO3317	SCO3318	KOP
SCO3318	SCO3319	KOP
SCO3319	SCO3320	KOP
SCO3351	SCO3352	KOP
SCO3356	SCO3357	KOP
SCO3357	SCO3358	KOP
SCO3358	SCO3359	KOP
SCO3404	SCO3405	KOP
SCO3537	SCO3538	KOP
SCO3575	SCO3576	KOP
SCO3589	SCO3590	KOP
SCO3594	SCO3595	KOP
SCO3595	SCO3596	KOP
SCO3612	SCO3613	KOP
SCO3614	SCO3615	KOP
SCO3618	SCO3619	KOP
SCO3650	SCO3651	KOP
SCO3662	SCO3663	KOP
SCO3668	SCO3669	KOP
SCO3669	SCO3670	KOP
SCO3670	SCO3671	KOP
SCO3677	SCO3678	KOP
SCO3794	SCO3795	KOP
SCO3816	SCO3817	KOP
SCO3830	SCO3831	KOP
SCO3880	SCO3881	KOP
SCO3881	SCO3882	KOP
SCO3882	SCO3883	KOP
SCO3883	SCO3884	KOP
SCO3886	SCO3887	KOP
SCO3889	SCO3890	KOP
SCO3899	SCO3900	KOP
SCO3908	SCO3909	KOP
SCO3945	SCO3946	KOP
SCO3946	SCO3947	KOP
SCO3957	SCO3958	KOP
SCO3965	SCO3966	KOP
SCO4020	SCO4021	KOP
SCO4077	SCO4078	KOP
SCO4078	SCO4079	KOP
SCO4139	SCO4140	KOP
SCO4140	SCO4141	KOP
SCO4141	SCO4142	KOP
SCO4164	SCO4165	KOP
SCO4174	SCO4175	KOP
SCO4178	SCO4179	KOP
SCO4179	SCO4180	KOP
SCO4190	SCO4191	KOP
SCO4198	SCO4199	KOP
SCO4226	SCO4227	KOP
SCO4227	SCO4228	KOP
SCO4229	SCO4230	KOP
SCO4243	SCO4244	KOP
SCO4244	SCO4245	KOP
SCO4251	SCO4252	KOP
SCO4293	SCO4294	KOP
SCO4347	SCO4348	KOP
SCO4469	SCO4470	KOP
SCO4473	SCO4474	KOP
SCO4515	SCO4516	KOP
SCO4531	SCO4532	KOP
SCO4544	SCO4545	KOP
SCO4562	SCO4563	KOP
SCO4563	SCO4564	KOP
SCO4564	SCO4565	KOP
SCO4565	SCO4566	KOP
SCO4566	SCO4567	KOP
SCO4567	SCO4568	KOP
SCO4568	SCO4569	KOP
SCO4569	SCO4570	KOP
SCO4570	SCO4571	KOP
SCO4571	SCO4572	KOP
SCO4572	SCO4573	KOP
SCO4573	SCO4574	KOP
SCO4574	SCO4575	KOP
SCO4648	SCO4649	KOP
SCO4652	SCO4653	KOP
SCO4654	SCO4655	KOP
SCO4659	SCO4660	KOP
SCO4660	SCO4661	KOP
SCO4661	SCO4662	KOP
SCO4675	SCO4676	KOP
SCO4703	SCO4704	KOP
SCO4704	SCO4705	KOP
SCO4705	SCO4706	KOP
SCO4706	SCO4707	KOP
SCO4707	SCO4708	KOP
SCO4708	SCO4709	KOP
SCO4709	SCO4710	KOP
SCO4710	SCO4711	KOP
SCO4711	SCO4712	KOP
SCO4712	SCO4713	KOP
SCO4713	SCO4714	KOP
SCO4714	SCO4715	KOP
SCO4716	SCO4717	KOP
SCO4717	SCO4718	KOP
SCO4718	SCO4719	KOP
SCO4719	SCO4720	KOP
SCO4720	SCO4721	KOP
SCO4722	SCO4723	KOP
SCO4723	SCO4724	KOP
SCO4725	SCO4726	KOP
SCO4728	SCO4729	KOP
SCO4734	SCO4735	KOP
SCO4761	SCO4762	KOP
SCO4769	SCO4770	KOP
SCO4808	SCO4809	KOP
SCO4813	SCO4814	KOP
SCO4855	SCO4856	KOP
SCO4856	SCO4857	KOP
SCO4857	SCO4858	KOP
SCO4877	SCO4878	KOP
SCO4885	SCO4886	KOP
SCO4886	SCO4887	KOP
SCO4887	SCO4888	KOP
SCO4912	SCO4913	KOP
SCO4913	SCO4914	KOP
SCO4947	SCO4948	KOP
SCO4948	SCO4949	KOP
SCO4949	SCO4950	KOP
SCO5008	SCO5009	KOP
SCO5031	SCO5032	KOP
SCO5072	SCO5073	KOP
SCO5074	SCO5075	KOP
SCO5075	SCO5076	KOP
SCO5078	SCO5079	KOP
SCO5079	SCO5080	KOP
SCO5080	SCO5081	KOP
SCO5087	SCO5088	KOP
SCO5088	SCO5089	KOP
SCO5115	SCO5116	KOP
SCO5147	SCO5148	KOP
SCO5176	SCO5177	KOP
SCO5196	SCO5197	KOP
SCO5224	SCO5225	KOP
SCO5225	SCO5226	KOP
SCO5229	SCO5230	KOP
SCO5243	SCO5244	KOP
SCO5290	SCO5291	KOP
SCO5354	SCO5355	KOP
SCO5366	SCO5367	KOP
SCO5367	SCO5368	KOP
SCO5368	SCO5369	KOP
SCO5369	SCO5370	KOP
SCO5370	SCO5371	KOP
SCO5371	SCO5372	KOP
SCO5372	SCO5373	KOP
SCO5373	SCO5374	KOP
SCO5440	SCO5441	KOP
SCO5441	SCO5442	KOP
SCO5442	SCO5443	KOP
SCO5478	SCO5479	KOP
SCO5498	SCO5499	KOP
SCO5512	SCO5513	KOP
SCO5535	SCO5536	KOP
SCO5546	SCO5547	KOP
SCO5553	SCO5554	KOP
SCO5570	SCO5571	KOP
SCO5583	SCO5584	KOP
SCO5584	SCO5585	KOP
SCO5585	SCO5586	KOP
SCO5591	SCO5592	KOP
SCO5593	SCO5594	KOP
SCO5598	SCO5599	KOP
SCO5601	SCO5602	KOP
SCO5624	SCO5625	KOP
SCO5626	SCO5627	KOP
SCO5695	SCO5696	KOP
SCO5707	SCO5708	KOP
SCO5708	SCO5709	KOP
SCO5724	SCO5725	KOP
SCO5729	SCO5730	KOP
SCO5737	SCO5738	KOP
SCO5739	SCO5740	KOP
SCO5774	SCO5775	KOP
SCO5775	SCO5776	KOP
SCO5776	SCO5777	KOP
SCO5804	SCO5805	KOP
SCO5862	SCO5863	KOP
SCO5877	SCO5878	KOP
SCO5878	SCO5879	KOP
SCO5879	SCO5880	KOP
SCO5882	SCO5883	KOP
SCO5883	SCO5884	KOP
SCO5884	SCO5885	KOP
SCO5885	SCO5886	KOP
SCO5886	SCO5887	KOP
SCO5888	SCO5889	KOP
SCO5889	SCO5890	KOP
SCO5890	SCO5891	KOP
SCO5891	SCO5892	KOP
SCO5892	SCO5893	KOP
SCO5893	SCO5894	KOP
SCO5894	SCO5895	KOP
SCO5895	SCO5896	KOP
SCO5896	SCO5897	KOP
SCO5897	SCO5898	KOP
SCO5975	SCO5976	KOP
SCO6005	SCO6006	KOP
SCO6010	SCO6011	KOP
SCO6081	SCO6082	KOP
SCO6097	SCO6098	KOP
SCO6098	SCO6099	KOP
SCO6100	SCO6101	KOP
SCO6138	SCO6139	KOP
SCO6145	SCO6146	KOP
SCO6179	SCO6180	KOP
SCO6180	SCO6181	KOP
SCO6181	SCO6182	KOP
SCO6182	SCO6183	KOP
SCO6183	SCO6184	KOP
SCO6184	SCO6185	KOP
SCO6185	SCO6186	KOP
SCO6186	SCO6187	KOP
SCO6187	SCO6188	KOP
SCO6188	SCO6189	KOP
SCO6189	SCO6190	KOP
SCO6195	SCO6196	KOP
SCO6209	SCO6210	KOP
SCO6247	SCO6248	KOP
SCO6269	SCO6270	KOP
SCO6276	SCO6277	KOP
SCO6277	SCO6278	KOP
SCO6356	SCO6357	KOP
SCO6429	SCO6430	KOP
SCO6451	SCO6452	KOP
SCO6452	SCO6453	KOP
SCO6453	SCO6454	KOP
SCO6454	SCO6455	KOP
SCO6532	SCO6533	KOP
SCO6533	SCO6534	KOP
SCO6534	SCO6535	KOP
SCO6570	SCO6571	KOP
SCO6576	SCO6577	KOP
SCO6601	SCO6602	KOP
SCO6635	SCO6636	KOP
SCO6650	SCO6651	KOP
SCO6661	SCO6662	KOP
SCO6681	SCO6682	KOP
SCO6682	SCO6683	KOP
SCO6683	SCO6684	KOP
SCO6753	SCO6754	KOP
SCO6754	SCO6755	KOP
SCO6757	SCO6758	KOP
SCO6795	SCO6796	KOP
SCO6996	SCO6997	KOP
SCO7028	SCO7029	KOP
SCO7029	SCO7030	KOP
SCO7030	SCO7031	KOP
SCO7280	SCO7281	KOP
SCO7332	SCO7333	KOP
SCO7333	SCO7334	KOP
SCO7334	SCO7335	KOP
SCO7363	SCO7364	KOP
SCO7399	SCO7400	KOP
SCO7418	SCO7419	KOP
SCO7463	SCO7464	KOP
SCO7464	SCO7465	KOP
SCO7465	SCO7466	KOP
SCO7469	SCO7470	KOP
SCO7471	SCO7472	KOP
SCO7473	SCO7474	KOP
SCO7629	SCO7630	KOP
SCO0188	SCO0189	NOP
SCO0191	SCO0192	NOP
SCO0193	SCO0194	NOP
SCO0196	SCO0197	NOP
SCO0215	SCO0216	NOP
SCO0219	SCO0220	NOP
SCO0559	SCO0560	NOP
SCO0561	SCO0562	NOP
SCO0568	SCO0569	NOP
SCO0570	SCO0571	NOP
SCO0597	SCO0598	NOP
SCO0600	SCO0601	NOP
SCO0772	SCO0773	NOP
SCO0774	SCO0775	NOP
SCO1205	SCO1206	NOP
SCO1208	SCO1209	NOP
SCO1566	SCO1567	NOP
SCO1568	SCO1569	NOP
SCO1625	SCO1626	NOP
SCO1630	SCO1631	NOP
SCO1658	SCO1659	NOP
SCO1662	SCO1663	NOP
SCO2035	SCO2036	NOP
SCO2039	SCO2040	NOP
SCO2054	SCO2055	NOP
SCO2228	SCO2229	NOP
SCO2231	SCO2232	NOP
SCO2386	SCO2387	NOP
SCO2390	SCO2391	NOP
SCO2504	SCO2505	NOP
SCO2507	SCO2508	NOP
SCO2608	SCO2609	NOP
SCO2611	SCO2612	NOP
SCO2617	SCO2618	NOP
SCO2619	SCO2620	NOP
SCO2699	SCO2700	NOP
SCO2701	SCO2702	NOP
SCO2781	SCO2782	NOP
SCO2785	SCO2786	NOP
SCO2794	SCO2795	NOP
SCO2797	SCO2798	NOP
SCO3135	SCO3136	NOP
SCO3138	SCO3139	NOP
SCO3249	SCO3250	NOP
SCO3252	SCO3253	NOP
SCO3316	SCO3317	NOP
SCO3320	SCO3321	NOP
SCO3355	SCO3356	NOP
SCO3359	SCO3360	NOP
SCO3588	SCO3589	NOP
SCO3590	SCO3591	NOP
SCO3593	SCO3594	NOP
SCO3596	SCO3597	NOP
SCO3613	SCO3614	NOP
SCO3615	SCO3616	NOP
SCO3659	SCO3660	NOP
SCO3661	SCO3662	NOP
SCO3667	SCO3668	NOP
SCO3671	SCO3672	NOP
SCO3885	SCO3886	NOP
SCO3887	SCO3888	NOP
SCO3888	SCO3889	NOP
SCO3890	SCO3891	NOP
SCO3944	SCO3945	NOP
SCO3947	SCO3948	NOP
SCO4189	SCO4190	NOP
SCO4191	SCO4192	NOP
SCO4228	SCO4229	NOP
SCO4230	SCO4231	NOP
SCO4561	SCO4562	NOP
SCO4575	SCO4576	NOP
SCO4647	SCO4648	NOP
SCO4649	SCO4650	NOP
SCO4651	SCO4652	NOP
SCO4653	SCO4654	NOP
SCO4655	SCO4656	NOP
SCO4658	SCO4659	NOP
SCO4662	SCO4663	NOP
SCO4733	SCO4734	NOP
SCO4735	SCO4736	NOP
SCO4760	SCO4761	NOP
SCO4762	SCO4763	NOP
SCO4946	SCO4947	NOP
SCO4950	SCO4951	NOP
SCO5030	SCO5031	NOP
SCO5032	SCO5033	NOP
SCO5223	SCO5224	NOP
SCO5226	SCO5227	NOP
SCO5242	SCO5243	NOP
SCO5244	SCO5245	NOP
SCO5353	SCO5354	NOP
SCO5355	SCO5356	NOP
SCO5365	SCO5366	NOP
SCO5374	SCO5375	NOP
SCO5439	SCO5440	NOP
SCO5443	SCO5444	NOP
SCO5534	SCO5535	NOP
SCO5536	SCO5537	NOP
SCO5582	SCO5583	NOP
SCO5623	SCO5624	NOP
SCO5625	SCO5626	NOP
SCO5735	SCO5736	NOP
SCO5768	SCO5769	NOP
SCO5770	SCO5771	NOP
SCO5803	SCO5804	NOP
SCO5805	SCO5806	NOP
SCO5861	SCO5862	NOP
SCO5863	SCO5864	NOP
SCO5876	SCO5877	NOP
SCO5880	SCO5881	NOP
SCO5881	SCO5882	NOP
SCO5887	SCO5888	NOP
SCO5898	SCO5899	NOP
SCO6178	SCO6179	NOP
SCO6190	SCO6191	NOP
SCO6194	SCO6195	NOP
SCO6196	SCO6197	NOP
SCO6450	SCO6451	NOP
SCO6455	SCO6456	NOP
SCO6531	SCO6532	NOP
SCO6535	SCO6536	NOP
SCO6634	SCO6635	NOP
SCO6636	SCO6637	NOP
SCO6680	SCO6681	NOP
SCO6684	SCO6685	NOP
SCO7027	SCO7028	NOP
SCO7031	SCO7032	NOP
SCO7279	SCO7280	NOP
SCO7281	SCO7282	NOP
SCO7331	SCO7332	NOP
SCO7335	SCO7336	NOP
