# Supplementary material for: Genome-wide inference of regulatory networks in Streptomyces coelicolor
Source: BMC Genomics. 2010 Oct 18;11:578. doi: 10.1186/1471-2164-11-578 (PMC3224704; doi:10.1186/1471-2164-11-578)
Supplement: Additional file 3 — Operon predictions. Column 1 contains genes, and column 2 contains the operon into which the gene was predicted. [file 1471-2164-11-578-S3.CSV]

gene	operonID
SCO0001	1
SCO0002	2
SCO0003	3
SCO0004	3
SCO0005	3
SCO0006	3
SCO0007	4
SCO0008	4
SCO0009	5
SCO0010	6
SCO0011	7
SCO0012	7
SCO0013	8
SCO0014	9
SCO0015	10
SCO0016	11
SCO0017	11
SCO0018	12
SCO0019	13
SCO0020	14
SCO0021	14
SCO0022	15
SCO0025	16
SCO0026	17
SCO0027	18
SCO0028	19
SCO0029	20
SCO0030	21
SCO0031	22
SCO0032	22
SCO0033	23
SCO0034	24
SCO0035	25
SCO0036	25
SCO0037	26
SCO0038	26
SCO0039	27
SCO0040	27
SCO0041	27
SCO0042	27
SCO0043	28
SCO0044	29
SCO0045	29
SCO0046	30
SCO0047	31
SCO0048	32
SCO0049	33
SCO0050	34
SCO0051	35
SCO0053	36
SCO0055	37
SCO0056	38
SCO0057	39
SCO0058	40
SCO0059	41
SCO0060	41
SCO0061	42
SCO0062	43
SCO0063	43
SCO0064	43
SCO0065	44
SCO0066	44
SCO0067	44
SCO0068	44
SCO0069	45
SCO0070	46
SCO0071	47
SCO0072	48
SCO0073	49
SCO0074	49
SCO0075	49
SCO0076	50
SCO0079	51
SCO0080	52
SCO0081	53
SCO0083	54
SCO0084	55
SCO0085	56
SCO0086	56
SCO0087	57
SCO0088	58
SCO0089	59
SCO0090	60
SCO0091	61
SCO0092	62
SCO0095	63
SCO0096	64
SCO0097	65
SCO0098	66
SCO0099	67
SCO0101	68
SCO0102	69
SCO0103	69
SCO0104	69
SCO0105	70
SCO0106	71
SCO0107	72
SCO0108	73
SCO0109	74
SCO0110	75
SCO0111	76
SCO0112	77
SCO0113	78
SCO0114	79
SCO0116	80
SCO0117	81
SCO0118	82
SCO0119	83
SCO0120	84
SCO0121	84
SCO0122	85
SCO0123	86
SCO0124	87
SCO0125	87
SCO0126	87
SCO0127	87
SCO0128	87
SCO0129	87
SCO0130	88
SCO0131	89
SCO0132	90
SCO0133	91
SCO0134	92
SCO0135	93
SCO0136	94
SCO0137	94
SCO0138	95
SCO0139	95
SCO0140	95
SCO0141	96
SCO0142	97
SCO0143	98
SCO0144	98
SCO0145	98
SCO0146	99
SCO0147	100
SCO0148	100
SCO0149	101
SCO0150	102
SCO0151	103
SCO0152	103
SCO0153	104
SCO0154	105
SCO0155	106
SCO0156	107
SCO0157	108
SCO0158	108
SCO0159	108
SCO0160	109
SCO0161	109
SCO0162	110
SCO0163	111
SCO0164	112
SCO0165	113
SCO0166	114
SCO0167	115
SCO0168	116
SCO0169	116
SCO0170	117
SCO0171	118
SCO0172	119
SCO0173	120
SCO0174	120
SCO0175	121
SCO0176	122
SCO0177	123
SCO0178	124
SCO0179	125
SCO0180	125
SCO0181	125
SCO0182	126
SCO0183	127
SCO0184	127
SCO0185	127
SCO0186	127
SCO0187	127
SCO0188	127
SCO0189	128
SCO0190	128
SCO0191	128
SCO0192	129
SCO0193	130
SCO0194	131
SCO0195	132
SCO0196	133
SCO0197	134
SCO0198	135
SCO0199	135
SCO0200	135
SCO0201	135
SCO0202	136
SCO0203	137
SCO0204	138
SCO0205	139
SCO0206	140
SCO0207	140
SCO0208	141
SCO0209	142
SCO0210	143
SCO0211	143
SCO0212	144
SCO0213	144
SCO0214	145
SCO0215	146
SCO0216	147
SCO0217	147
SCO0218	147
SCO0219	147
SCO0220	147
SCO0221	148
SCO0222	149
SCO0223	149
SCO0224	150
SCO0225	150
SCO0226	151
SCO0227	152
SCO0228	153
SCO0229	154
SCO0230	154
SCO0231	155
SCO0232	156
SCO0233	157
SCO0234	158
SCO0235	158
SCO0236	159
SCO0237	160
SCO0238	161
SCO0239	162
SCO0240	163
SCO0241	164
SCO0242	165
SCO0243	165
SCO0244	166
SCO0245	167
SCO0246	167
SCO0247	168
SCO0248	169
SCO0249	170
SCO0250	171
SCO0251	172
SCO0252	173
SCO0253	174
SCO0254	175
SCO0255	176
SCO0256	177
SCO0257	177
SCO0258	177
SCO0259	177
SCO0260	178
SCO0261	179
SCO0262	180
SCO0263	181
SCO0264	182
SCO0265	183
SCO0266	184
SCO0267	185
SCO0268	186
SCO0269	187
SCO0270	187
SCO0271	188
SCO0272	188
SCO0273	188
SCO0274	189
SCO0275	190
SCO0276	190
SCO0277	191
SCO0278	192
SCO0279	193
SCO0280	194
SCO0281	194
SCO0282	195
SCO0283	196
SCO0284	197
SCO0285	198
SCO0286	199
SCO0287	200
SCO0288	201
SCO0289	201
SCO0290	202
SCO0291	202
SCO0292	202
SCO0293	203
SCO0294	204
SCO0295	205
SCO0296	206
SCO0297	207
SCO0298	208
SCO0299	209
SCO0300	210
SCO0301	211
SCO0302	212
SCO0303	212
SCO0304	213
SCO0305	214
SCO0306	215
SCO0307	216
SCO0308	217
SCO0309	218
SCO0310	219
SCO0311	220
SCO0312	220
SCO0313	221
SCO0314	221
SCO0315	222
SCO0316	223
SCO0317	224
SCO0318	225
SCO0319	226
SCO0320	227
SCO0321	227
SCO0322	228
SCO0323	229
SCO0324	229
SCO0325	230
SCO0326	231
SCO0328	231
SCO0329	232
SCO0330	233
SCO0331	233
SCO0332	234
SCO0333	235
SCO0334	236
SCO0335	236
SCO0336	237
SCO0337	238
SCO0338	239
SCO0339	240
SCO0340	241
SCO0341	242
SCO0342	242
SCO0343	243
SCO0344	244
SCO0345	245
SCO0346	246
SCO0347	246
SCO0348	246
SCO0349	246
SCO0350	246
SCO0351	246
SCO0352	247
SCO0353	247
SCO0354	247
SCO0355	247
SCO0356	248
SCO0357	249
SCO0358	250
SCO0359	250
SCO0360	251
SCO0361	252
SCO0362	253
SCO0363	253
SCO0364	253
SCO0365	253
SCO0366	253
SCO0367	254
SCO0368	255
SCO0369	256
SCO0370	257
SCO0371	258
SCO0372	258
SCO0373	258
SCO0374	259
SCO0375	260
SCO0376	261
SCO0377	262
SCO0378	262
SCO0379	263
SCO0380	263
SCO0381	264
SCO0382	264
SCO0383	264
SCO0384	264
SCO0385	264
SCO0386	264
SCO0387	264
SCO0388	264
SCO0389	264
SCO0390	264
SCO0391	264
SCO0392	264
SCO0393	264
SCO0394	264
SCO0395	264
SCO0396	264
SCO0397	264
SCO0398	264
SCO0399	264
SCO0400	264
SCO0401	264
SCO0402	265
SCO0403	266
SCO0404	267
SCO0405	268
SCO0406	269
SCO0407	269
SCO0408	269
SCO0409	270
SCO0410	271
SCO0411	272
SCO0412	272
SCO0413	273
SCO0414	274
SCO0415	275
SCO0416	276
SCO0417	277
SCO0418	278
SCO0419	279
SCO0420	280
SCO0421	281
SCO0422	281
SCO0423	282
SCO0424	283
SCO0425	284
SCO0426	285
SCO0427	286
SCO0428	287
SCO0429	288
SCO0430	289
SCO0431	290
SCO0432	291
SCO0433	292
SCO0434	293
SCO0435	293
SCO0436	294
SCO0437	295
SCO0438	295
SCO0439	295
SCO0440	295
SCO0441	296
SCO0442	296
SCO0443	296
SCO0444	297
SCO0445	298
SCO0446	298
SCO0447	299
SCO0448	300
SCO0449	300
SCO0450	301
SCO0451	301
SCO0452	302
SCO0453	303
SCO0454	303
SCO0455	303
SCO0456	303
SCO0457	304
SCO0458	304
SCO0459	305
SCO0460	306
SCO0461	307
SCO0462	308
SCO0463	309
SCO0464	310
SCO0465	310
SCO0466	311
SCO0467	311
SCO0468	312
SCO0469	313
SCO0470	313
SCO0471	313
SCO0472	314
SCO0473	314
SCO0474	314
SCO0475	314
SCO0476	315
SCO0477	316
SCO0478	317
SCO0479	318
SCO0480	319
SCO0481	320
SCO0482	321
SCO0483	322
SCO0484	323
SCO0485	324
SCO0486	325
SCO0487	326
SCO0488	326
SCO0489	327
SCO0490	328
SCO0491	329
SCO0492	329
SCO0493	329
SCO0494	329
SCO0495	329
SCO0496	329
SCO0497	329
SCO0498	329
SCO0499	330
SCO0500	331
SCO0501	332
SCO0502	333
SCO0503	334
SCO0504	335
SCO0505	336
SCO0506	337
SCO0507	338
SCO0508	339
SCO0509	340
SCO0510	341
SCO0511	342
SCO0512	343
SCO0513	344
SCO0514	345
SCO0515	346
SCO0516	346
SCO0517	347
SCO0518	347
SCO0519	348
SCO0520	349
SCO0521	349
SCO0522	350
SCO0523	351
SCO0524	352
SCO0525	353
SCO0526	354
SCO0527	355
SCO0528	356
SCO0529	357
SCO0530	358
SCO0531	359
SCO0532	359
SCO0533	359
SCO0534	360
SCO0535	360
SCO0536	361
SCO0537	362
SCO0538	363
SCO0539	363
SCO0540	363
SCO0541	363
SCO0542	364
SCO0543	365
SCO0544	365
SCO0545	366
SCO0546	367
SCO0547	368
SCO0548	368
SCO0549	368
SCO0550	369
SCO0551	370
SCO0552	370
SCO0553	371
SCO0554	372
SCO0555	373
SCO0556	374
SCO0557	375
SCO0558	376
SCO0559	377
SCO0560	378
SCO0561	378
SCO0562	379
SCO0563	380
SCO0564	381
SCO0565	381
SCO0566	381
SCO0567	382
SCO0568	383
SCO0569	384
SCO0570	384
SCO0571	385
SCO0572	385
SCO0573	385
SCO0574	386
SCO0575	387
SCO0576	388
SCO0577	388
SCO0578	388
SCO0579	388
SCO0580	388
SCO0581	388
SCO0582	389
SCO0583	390
SCO0584	391
SCO0585	391
SCO0586	391
SCO0587	391
SCO0588	391
SCO0589	392
SCO0590	393
SCO0591	394
SCO0592	395
SCO0593	396
SCO0594	397
SCO0595	398
SCO0596	399
SCO0597	400
SCO0598	401
SCO0599	401
SCO0600	402
SCO0601	403
SCO0602	404
SCO0603	404
SCO0604	405
SCO0605	406
SCO0606	407
SCO0607	408
SCO0608	408
SCO0609	409
SCO0610	410
SCO0611	410
SCO0612	411
SCO0613	411
SCO0614	412
SCO0615	413
SCO0616	414
SCO0617	414
SCO0618	415
SCO0619	415
SCO0620	416
SCO0621	417
SCO0622	418
SCO0623	418
SCO0624	419
SCO0625	420
SCO0626	420
SCO0627	420
SCO0628	421
SCO0629	422
SCO0630	423
SCO0631	424
SCO0632	425
SCO0633	425
SCO0634	426
SCO0635	427
SCO0636	428
SCO0637	429
SCO0638	430
SCO0639	431
SCO0640	431
SCO0641	432
SCO0642	433
SCO0643	434
SCO0644	435
SCO0645	436
SCO0646	437
SCO0647	438
SCO0648	439
SCO0649	440
SCO0650	440
SCO0651	440
SCO0652	440
SCO0653	440
SCO0654	440
SCO0655	440
SCO0656	440
SCO0657	440
SCO0658	440
SCO0659	441
SCO0660	442
SCO0661	442
SCO0662	442
SCO0663	442
SCO0664	442
SCO0665	443
SCO0666	444
SCO0667	445
SCO0668	446
SCO0669	447
SCO0670	447
SCO0671	448
SCO0672	449
SCO0673	450
SCO0674	451
SCO0675	452
SCO0676	453
SCO0677	454
SCO0678	455
SCO0679	456
SCO0680	457
SCO0681	458
SCO0682	459
SCO0683	459
SCO0684	459
SCO0685	459
SCO0686	460
SCO0687	461
SCO0688	462
SCO0689	463
SCO0690	463
SCO0691	463
SCO0692	464
SCO0693	465
SCO0694	466
SCO0695	466
SCO0696	467
SCO0697	468
SCO0698	469
SCO0699	470
SCO0700	471
SCO0701	472
SCO0702	472
SCO0703	473
SCO0704	473
SCO0705	474
SCO0706	475
SCO0707	475
SCO0708	475
SCO0709	475
SCO0710	475
SCO0711	476
SCO0712	477
SCO0713	478
SCO0714	479
SCO0715	480
SCO0716	481
SCO0717	482
SCO0718	483
SCO0719	484
SCO0720	485
SCO0721	486
SCO0722	486
SCO0723	487
SCO0724	488
SCO0725	489
SCO0726	490
SCO0727	490
SCO0728	491
SCO0729	492
SCO0730	493
SCO0731	493
SCO0732	494
SCO0733	495
SCO0734	496
SCO0735	497
SCO0736	498
SCO0737	499
SCO0738	500
SCO0739	501
SCO0740	502
SCO0741	502
SCO0742	503
SCO0743	504
SCO0744	505
SCO0745	506
SCO0746	507
SCO0747	508
SCO0748	509
SCO0749	510
SCO0750	511
SCO0751	512
SCO0752	513
SCO0753	514
SCO0754	515
SCO0755	515
SCO0756	515
SCO0757	515
SCO0758	515
SCO0759	516
SCO0760	516
SCO0761	516
SCO0762	517
SCO0763	518
SCO0764	519
SCO0765	520
SCO0766	520
SCO0767	521
SCO0768	522
SCO0769	523
SCO0770	524
SCO0771	524
SCO0772	525
SCO0773	526
SCO0774	526
SCO0775	527
SCO0776	528
SCO0777	529
SCO0778	529
SCO0779	530
SCO0780	531
SCO0781	532
SCO0782	533
SCO0783	534
SCO0784	534
SCO0785	535
SCO0786	536
SCO0787	537
SCO0788	538
SCO0789	539
SCO0790	540
SCO0791	541
SCO0792	542
SCO0793	543
SCO0794	544
SCO0795	545
SCO0796	546
SCO0797	547
SCO0798	547
SCO0799	548
SCO0800	549
SCO0801	550
SCO0802	551
SCO0803	552
SCO0804	553
SCO0805	554
SCO0806	555
SCO0807	556
SCO0808	556
SCO0809	557
SCO0810	557
SCO0811	557
SCO0812	558
SCO0813	559
SCO0814	559
SCO0815	559
SCO0816	559
SCO0817	559
SCO0818	560
SCO0819	560
SCO0820	561
SCO0821	562
SCO0822	562
SCO0823	563
SCO0824	563
SCO0825	563
SCO0826	563
SCO0827	564
SCO0828	565
SCO0829	566
SCO0830	567
SCO0831	567
SCO0832	567
SCO0833	567
SCO0834	567
SCO0835	568
SCO0836	569
SCO0837	570
SCO0838	571
SCO0839	572
SCO0840	573
SCO0841	574
SCO0842	575
SCO0843	576
SCO0844	576
SCO0845	576
SCO0846	577
SCO0847	578
SCO0848	579
SCO0849	579
SCO0850	580
SCO0851	581
SCO0852	581
SCO0853	582
SCO0854	583
SCO0855	584
SCO0856	585
SCO0857	586
SCO0858	587
SCO0859	588
SCO0860	588
SCO0861	588
SCO0862	589
SCO0863	589
SCO0864	590
SCO0865	591
SCO0866	591
SCO0867	592
SCO0868	593
SCO0869	594
SCO0870	595
SCO0871	595
SCO0872	595
SCO0873	596
SCO0874	597
SCO0875	597
SCO0876	598
SCO0877	599
SCO0878	600
SCO0879	600
SCO0880	601
SCO0881	602
SCO0882	603
SCO0883	604
SCO0884	605
SCO0885	606
SCO0886	607
SCO0887	607
SCO0888	608
SCO0889	609
SCO0890	610
SCO0891	611
SCO0892	612
SCO0893	613
SCO0894	613
SCO0895	614
SCO0896	615
SCO0897	616
SCO0898	617
SCO0899	618
SCO0900	619
SCO0901	620
SCO0902	621
SCO0903	622
SCO0904	622
SCO0905	623
SCO0906	624
SCO0907	624
SCO0908	625
SCO0909	626
SCO0910	627
SCO0911	627
SCO0912	627
SCO0913	627
SCO0914	628
SCO0915	629
SCO0916	630
SCO0917	631
SCO0918	631
SCO0919	632
SCO0920	633
SCO0921	633
SCO0922	634
SCO0923	634
SCO0924	634
SCO0925	635
SCO0926	636
SCO0927	637
SCO0928	638
SCO0929	638
SCO0930	639
SCO0931	640
SCO0932	640
SCO0933	641
SCO0934	642
SCO0935	643
SCO0936	644
SCO0937	645
SCO0938	646
SCO0939	647
SCO0940	648
SCO0941	649
SCO0942	650
SCO0943	651
SCO0944	652
SCO0945	653
SCO0946	654
SCO0947	655
SCO0948	656
SCO0949	657
SCO0950	657
SCO0951	657
SCO0952	657
SCO0953	658
SCO0954	659
SCO0955	659
SCO0956	660
SCO0957	661
SCO0958	662
SCO0959	663
SCO0960	664
SCO0961	665
SCO0962	665
SCO0963	665
SCO0964	666
SCO0965	667
SCO0966	668
SCO0967	669
SCO0968	670
SCO0969	671
SCO0970	671
SCO0971	672
SCO0972	673
SCO0973	674
SCO0974	675
SCO0975	676
SCO0976	677
SCO0977	677
SCO0978	678
SCO0979	679
SCO0980	680
SCO0981	681
SCO0982	682
SCO0983	682
SCO0984	682
SCO0985	683
SCO0986	684
SCO0987	685
SCO0988	686
SCO0989	687
SCO0990	688
SCO0991	689
SCO0992	689
SCO0993	689
SCO0994	689
SCO0995	689
SCO0996	690
SCO0997	690
SCO0998	690
SCO0999	691
SCO1000	692
SCO1001	693
SCO1002	694
SCO1003	695
SCO1004	696
SCO1005	697
SCO1006	698
SCO1007	699
SCO1008	700
SCO1009	701
SCO1010	702
SCO1011	703
SCO1012	704
SCO1013	705
SCO1014	706
SCO1015	706
SCO1016	707
SCO1017	708
SCO1018	709
SCO1019	710
SCO1020	711
SCO1021	712
SCO1022	713
SCO1023	714
SCO1024	715
SCO1025	716
SCO1026	717
SCO1027	718
SCO1028	719
SCO1029	720
SCO1030	721
SCO1031	722
SCO1032	722
SCO1033	722
SCO1034	723
SCO1035	723
SCO1036	723
SCO1037	724
SCO1038	725
SCO1039	726
SCO1040	727
SCO1041	728
SCO1042	729
SCO1043	730
SCO1044	731
SCO1045	732
SCO1046	732
SCO1047	733
SCO1048	734
SCO1049	735
SCO1050	736
SCO1051	736
SCO1052	737
SCO1053	738
SCO1054	739
SCO1055	740
SCO1056	741
SCO1057	741
SCO1058	741
SCO1059	742
SCO1060	743
SCO1061	744
SCO1062	745
SCO1063	746
SCO1064	746
SCO1065	746
SCO1066	747
SCO1067	748
SCO1068	749
SCO1069	750
SCO1070	751
SCO1071	751
SCO1072	752
SCO1073	753
SCO1074	754
SCO1075	755
SCO1076	756
SCO1077	757
SCO1078	758
SCO1079	759
SCO1080	760
SCO1081	761
SCO1082	761
SCO1083	762
SCO1084	763
SCO1085	764
SCO1086	765
SCO1087	766
SCO1088	766
SCO1089	766
SCO1090	767
SCO1091	768
SCO1092	769
SCO1093	770
SCO1094	771
SCO1095	772
SCO1096	773
SCO1097	773
SCO1098	774
SCO1099	774
SCO1100	775
SCO1101	776
SCO1102	777
SCO1103	778
SCO1104	779
SCO1105	780
SCO1106	781
SCO1107	782
SCO1108	783
SCO1109	784
SCO1110	785
SCO1111	786
SCO1112	787
SCO1113	788
SCO1114	789
SCO1115	789
SCO1116	790
SCO1117	791
SCO1118	792
SCO1119	793
SCO1120	793
SCO1121	794
SCO1122	795
SCO1123	796
SCO1124	797
SCO1125	798
SCO1126	798
SCO1127	799
SCO1128	799
SCO1129	800
SCO1130	800
SCO1131	801
SCO1132	801
SCO1133	801
SCO1134	801
SCO1135	802
SCO1136	803
SCO1137	803
SCO1138	804
SCO1139	804
SCO1140	804
SCO1141	805
SCO1142	806
SCO1143	807
SCO1144	808
SCO1145	809
SCO1146	810
SCO1147	811
SCO1148	811
SCO1149	812
SCO1150	813
SCO1151	814
SCO1152	815
SCO1153	815
SCO1154	816
SCO1155	817
SCO1156	818
SCO1157	819
SCO1158	819
SCO1159	819
SCO1160	819
SCO1161	819
SCO1162	820
SCO1163	821
SCO1164	822
SCO1165	823
SCO1166	824
SCO1167	825
SCO1168	825
SCO1169	826
SCO1170	827
SCO1171	828
SCO1172	829
SCO1173	830
SCO1174	831
SCO1175	832
SCO1176	833
SCO1177	834
SCO1178	835
SCO1179	836
SCO1180	837
SCO1181	838
SCO1182	838
SCO1183	839
SCO1184	839
SCO1185	839
SCO1186	840
SCO1187	841
SCO1188	842
SCO1189	843
SCO1190	844
SCO1191	845
SCO1192	846
SCO1193	847
SCO1194	848
SCO1195	849
SCO1196	850
SCO1197	851
SCO1198	851
SCO1199	851
SCO1200	852
SCO1201	853
SCO1202	854
SCO1203	854
SCO1204	855
SCO1205	856
SCO1206	857
SCO1207	857
SCO1208	857
SCO1209	858
SCO1210	859
SCO1211	860
SCO1212	861
SCO1213	861
SCO1214	862
SCO1215	863
SCO1216	863
SCO1217	864
SCO1218	864
SCO1219	865
SCO1220	865
SCO1221	866
SCO1222	867
SCO1223	867
SCO1224	868
SCO1225	869
SCO1226	870
SCO1227	871
SCO1228	872
SCO1229	872
SCO1230	873
SCO1231	874
SCO1232	874
SCO1233	874
SCO1234	874
SCO1235	874
SCO1236	874
SCO1237	875
SCO1238	876
SCO1239	876
SCO1240	877
SCO1241	878
SCO1242	879
SCO1243	880
SCO1244	881
SCO1245	881
SCO1246	881
SCO1247	882
SCO1248	883
SCO1249	883
SCO1250	884
SCO1251	885
SCO1252	885
SCO1253	886
SCO1254	887
SCO1255	888
SCO1256	889
SCO1257	890
SCO1258	890
SCO1259	891
SCO1260	891
SCO1261	892
SCO1262	893
SCO1263	894
SCO1264	895
SCO1265	896
SCO1266	897
SCO1267	897
SCO1268	898
SCO1269	898
SCO1270	898
SCO1271	898
SCO1272	898
SCO1273	899
SCO1274	900
SCO1275	900
SCO1276	901
SCO1277	902
SCO1278	903
SCO1279	903
SCO1280	904
SCO1281	905
SCO1282	905
SCO1283	905
SCO1284	906
SCO1285	906
SCO1286	907
SCO1287	907
SCO1288	907
SCO1289	908
SCO1290	909
SCO1291	910
SCO1292	910
SCO1293	911
SCO1294	912
SCO1295	913
SCO1296	914
SCO1297	915
SCO1298	915
SCO1299	916
SCO1300	917
SCO1301	917
SCO1302	918
SCO1303	919
SCO1304	920
SCO1305	921
SCO1306	921
SCO1307	922
SCO1308	923
SCO1309	924
SCO1310	925
SCO1311	926
SCO1312	927
SCO1313	928
SCO1314	929
SCO1315	930
SCO1316	931
SCO1317	932
SCO1318	933
SCO1319	934
SCO1320	935
SCO1321	936
SCO1322	937
SCO1323	938
SCO1324	939
SCO1325	940
SCO1326	941
SCO1327	942
SCO1328	943
SCO1329	944
SCO1330	944
SCO1331	945
SCO1332	946
SCO1333	947
SCO1334	948
SCO1335	949
SCO1336	950
SCO1337	951
SCO1338	951
SCO1339	952
SCO1340	953
SCO1341	954
SCO1342	955
SCO1343	956
SCO1344	957
SCO1345	958
SCO1346	958
SCO1347	959
SCO1348	960
SCO1349	960
SCO1350	961
SCO1351	962
SCO1352	963
SCO1353	964
SCO1354	965
SCO1355	965
SCO1356	966
SCO1357	966
SCO1358	967
SCO1359	968
SCO1360	969
SCO1361	970
SCO1362	971
SCO1363	971
SCO1364	972
SCO1365	973
SCO1366	974
SCO1367	974
SCO1368	974
SCO1369	975
SCO1370	975
SCO1371	976
SCO1372	977
SCO1373	978
SCO1374	979
SCO1375	980
SCO1376	981
SCO1377	982
SCO1378	983
SCO1379	984
SCO1380	985
SCO1381	986
SCO1382	987
SCO1383	988
SCO1384	988
SCO1385	988
SCO1386	988
SCO1387	988
SCO1388	989
SCO1389	990
SCO1390	991
SCO1391	991
SCO1392	992
SCO1393	993
SCO1394	994
SCO1395	995
SCO1396	996
SCO1397	997
SCO1398	997
SCO1399	998
SCO1400	999
SCO1401	999
SCO1402	999
SCO1403	1000
SCO1404	1001
SCO1405	1001
SCO1406	1002
SCO1407	1003
SCO1408	1004
SCO1409	1005
SCO1410	1006
SCO1411	1007
SCO1412	1007
SCO1413	1008
SCO1414	1009
SCO1415	1010
SCO1416	1011
SCO1417	1012
SCO1418	1013
SCO1419	1013
SCO1420	1014
SCO1421	1015
SCO1422	1016
SCO1423	1017
SCO1424	1018
SCO1425	1019
SCO1426	1020
SCO1427	1021
SCO1428	1022
SCO1429	1023
SCO1430	1024
SCO1431	1025
SCO1432	1025
SCO1433	1026
SCO1434	1027
SCO1435	1028
SCO1436	1028
SCO1437	1029
SCO1438	1030
SCO1439	1030
SCO1440	1031
SCO1441	1031
SCO1442	1031
SCO1443	1031
SCO1444	1032
SCO1445	1033
SCO1446	1034
SCO1447	1035
SCO1448	1036
SCO1449	1037
SCO1450	1038
SCO1451	1039
SCO1452	1040
SCO1453	1041
SCO1454	1042
SCO1455	1042
SCO1456	1043
SCO1457	1044
SCO1458	1045
SCO1459	1045
SCO1460	1046
SCO1461	1047
SCO1462	1048
SCO1463	1049
SCO1464	1050
SCO1465	1051
SCO1466	1051
SCO1467	1051
SCO1468	1052
SCO1469	1053
SCO1470	1054
SCO1471	1055
SCO1472	1056
SCO1473	1056
SCO1474	1057
SCO1475	1058
SCO1476	1059
SCO1477	1060
SCO1478	1061
SCO1479	1061
SCO1480	1061
SCO1481	1062
SCO1482	1062
SCO1483	1062
SCO1484	1062
SCO1485	1062
SCO1486	1062
SCO1487	1062
SCO1488	1062
SCO1489	1063
SCO1490	1064
SCO1491	1064
SCO1492	1065
SCO1493	1066
SCO1494	1067
SCO1495	1067
SCO1496	1067
SCO1497	1068
SCO1498	1069
SCO1499	1069
SCO1500	1069
SCO1501	1069
SCO1502	1069
SCO1503	1069
SCO1504	1070
SCO1505	1071
SCO1506	1072
SCO1507	1073
SCO1508	1074
SCO1509	1074
SCO1510	1075
SCO1511	1076
SCO1512	1076
SCO1513	1077
SCO1514	1077
SCO1515	1077
SCO1516	1077
SCO1517	1077
SCO1518	1078
SCO1519	1078
SCO1520	1078
SCO1521	1079
SCO1522	1079
SCO1523	1079
SCO1524	1080
SCO1525	1081
SCO1526	1081
SCO1527	1081
SCO1528	1082
SCO1529	1083
SCO1530	1084
SCO1531	1084
SCO1532	1085
SCO1533	1085
SCO1534	1086
SCO1535	1087
SCO1536	1088
SCO1537	1089
SCO1538	1089
SCO1539	1089
SCO1540	1090
SCO1541	1091
SCO1542	1092
SCO1543	1093
SCO1544	1094
SCO1545	1095
SCO1546	1096
SCO1547	1096
SCO1548	1097
SCO1549	1098
SCO1550	1099
SCO1551	1100
SCO1552	1101
SCO1553	1101
SCO1554	1102
SCO1555	1103
SCO1556	1104
SCO1557	1105
SCO1558	1105
SCO1559	1105
SCO1560	1106
SCO1561	1107
SCO1562	1107
SCO1563	1108
SCO1564	1109
SCO1565	1109
SCO1566	1110
SCO1567	1111
SCO1568	1111
SCO1569	1112
SCO1570	1112
SCO1571	1113
SCO1572	1113
SCO1573	1114
SCO1574	1114
SCO1575	1114
SCO1576	1115
SCO1577	1115
SCO1578	1115
SCO1579	1115
SCO1580	1115
SCO1581	1116
SCO1582	1117
SCO1583	1118
SCO1584	1119
SCO1585	1120
SCO1586	1121
SCO1587	1122
SCO1588	1123
SCO1589	1124
SCO1590	1125
SCO1591	1126
SCO1592	1127
SCO1593	1128
SCO1594	1129
SCO1595	1129
SCO1596	1130
SCO1597	1131
SCO1598	1131
SCO1599	1131
SCO1600	1131
SCO1601	1132
SCO1602	1133
SCO1603	1134
SCO1604	1135
SCO1605	1136
SCO1606	1137
SCO1607	1138
SCO1608	1138
SCO1609	1139
SCO1610	1140
SCO1611	1141
SCO1612	1141
SCO1613	1141
SCO1614	1142
SCO1615	1143
SCO1616	1144
SCO1617	1145
SCO1618	1146
SCO1619	1146
SCO1620	1147
SCO1621	1147
SCO1622	1148
SCO1623	1149
SCO1624	1150
SCO1625	1151
SCO1626	1152
SCO1627	1152
SCO1628	1152
SCO1629	1152
SCO1630	1152
SCO1631	1153
SCO1632	1153
SCO1633	1153
SCO1634	1154
SCO1635	1154
SCO1636	1154
SCO1637	1154
SCO1638	1155
SCO1639	1155
SCO1640	1156
SCO1641	1156
SCO1642	1157
SCO1643	1158
SCO1644	1158
SCO1645	1158
SCO1646	1158
SCO1647	1158
SCO1648	1159
SCO1649	1160
SCO1650	1161
SCO1651	1162
SCO1652	1163
SCO1653	1164
SCO1654	1164
SCO1655	1165
SCO1656	1166
SCO1657	1167
SCO1658	1168
SCO1659	1169
SCO1660	1169
SCO1661	1169
SCO1662	1170
SCO1663	1171
SCO1664	1172
SCO1665	1172
SCO1666	1173
SCO1667	1174
SCO1668	1175
SCO1669	1176
SCO1670	1177
SCO1671	1177
SCO1672	1178
SCO1673	1179
SCO1674	1180
SCO1675	1181
SCO1676	1182
SCO1677	1183
SCO1678	1184
SCO1679	1185
SCO1680	1186
SCO1681	1187
SCO1682	1187
SCO1683	1188
SCO1684	1189
SCO1685	1190
SCO1686	1190
SCO1687	1191
SCO1688	1191
SCO1689	1192
SCO1690	1192
SCO1691	1193
SCO1692	1193
SCO1693	1194
SCO1694	1195
SCO1695	1196
SCO1696	1196
SCO1697	1197
SCO1698	1198
SCO1699	1199
SCO1700	1199
SCO1701	1200
SCO1702	1201
SCO1703	1201
SCO1704	1202
SCO1705	1203
SCO1706	1204
SCO1707	1205
SCO1708	1206
SCO1709	1206
SCO1710	1206
SCO1711	1207
SCO1712	1208
SCO1713	1208
SCO1714	1208
SCO1715	1209
SCO1716	1210
SCO1717	1210
SCO1718	1211
SCO1719	1212
SCO1720	1212
SCO1721	1213
SCO1722	1214
SCO1723	1214
SCO1724	1215
SCO1725	1216
SCO1726	1217
SCO1727	1217
SCO1728	1218
SCO1729	1219
SCO1730	1219
SCO1731	1220
SCO1732	1221
SCO1733	1222
SCO1734	1223
SCO1735	1224
SCO1736	1225
SCO1737	1226
SCO1738	1227
SCO1739	1227
SCO1740	1228
SCO1741	1229
SCO1742	1230
SCO1743	1230
SCO1744	1230
SCO1745	1230
SCO1746	1231
SCO1747	1232
SCO1748	1233
SCO1749	1234
SCO1750	1235
SCO1751	1236
SCO1752	1237
SCO1753	1238
SCO1754	1239
SCO1755	1240
SCO1756	1241
SCO1757	1242
SCO1758	1243
SCO1759	1244
SCO1760	1244
SCO1761	1245
SCO1762	1245
SCO1763	1246
SCO1764	1247
SCO1765	1248
SCO1766	1248
SCO1767	1248
SCO1768	1249
SCO1769	1249
SCO1770	1249
SCO1771	1250
SCO1772	1250
SCO1773	1251
SCO1774	1252
SCO1775	1253
SCO1776	1253
SCO1777	1254
SCO1778	1255
SCO1779	1256
SCO1780	1257
SCO1781	1258
SCO1782	1258
SCO1783	1258
SCO1784	1259
SCO1785	1260
SCO1786	1260
SCO1787	1260
SCO1788	1261
SCO1789	1262
SCO1790	1263
SCO1791	1263
SCO1792	1264
SCO1793	1265
SCO1794	1265
SCO1795	1266
SCO1796	1267
SCO1797	1268
SCO1798	1269
SCO1799	1270
SCO1800	1271
SCO1801	1272
SCO1802	1272
SCO1803	1273
SCO1804	1273
SCO1805	1274
SCO1806	1275
SCO1807	1276
SCO1808	1277
SCO1809	1278
SCO1810	1279
SCO1811	1279
SCO1812	1279
SCO1813	1280
SCO1814	1281
SCO1815	1281
SCO1816	1282
SCO1817	1282
SCO1818	1283
SCO1819	1284
SCO1820	1285
SCO1821	1286
SCO1822	1287
SCO1823	1287
SCO1824	1288
SCO1825	1288
SCO1826	1288
SCO1827	1289
SCO1828	1290
SCO1829	1291
SCO1830	1292
SCO1831	1292
SCO1832	1293
SCO1833	1293
SCO1834	1294
SCO1835	1294
SCO1836	1295
SCO1837	1296
SCO1838	1297
SCO1839	1298
SCO1840	1299
SCO1841	1300
SCO1842	1301
SCO1843	1302
SCO1844	1303
SCO1845	1304
SCO1846	1305
SCO1847	1306
SCO1848	1306
SCO1849	1306
SCO1850	1306
SCO1851	1306
SCO1852	1306
SCO1853	1306
SCO1854	1307
SCO1855	1308
SCO1856	1308
SCO1857	1308
SCO1858	1308
SCO1859	1308
SCO1860	1309
SCO1861	1310
SCO1862	1311
SCO1863	1312
SCO1864	1313
SCO1865	1313
SCO1866	1313
SCO1867	1313
SCO1868	1314
SCO1869	1315
SCO1870	1316
SCO1871	1317
SCO1872	1318
SCO1873	1318
SCO1874	1319
SCO1875	1320
SCO1876	1321
SCO1877	1321
SCO1878	1322
SCO1879	1323
SCO1880	1324
SCO1881	1325
SCO1882	1326
SCO1883	1327
SCO1884	1327
SCO1885	1327
SCO1886	1327
SCO1887	1327
SCO1888	1328
SCO1889	1328
SCO1890	1328
SCO1891	1329
SCO1892	1330
SCO1893	1331
SCO1894	1332
SCO1895	1332
SCO1896	1333
SCO1897	1334
SCO1898	1335
SCO1899	1335
SCO1900	1335
SCO1901	1335
SCO1902	1335
SCO1903	1336
SCO1904	1337
SCO1905	1337
SCO1906	1338
SCO1907	1339
SCO1908	1340
SCO1909	1341
SCO1910	1342
SCO1911	1342
SCO1912	1343
SCO1913	1344
SCO1914	1345
SCO1915	1346
SCO1916	1347
SCO1917	1347
SCO1918	1347
SCO1919	1348
SCO1920	1348
SCO1921	1348
SCO1922	1348
SCO1923	1348
SCO1924	1348
SCO1925	1348
SCO1926	1348
SCO1927	1349
SCO1928	1350
SCO1929	1350
SCO1930	1350
SCO1931	1351
SCO1932	1351
SCO1933	1352
SCO1934	1352
SCO1935	1353
SCO1936	1353
SCO1937	1353
SCO1938	1353
SCO1939	1353
SCO1940	1354
SCO1941	1355
SCO1942	1356
SCO1943	1357
SCO1944	1358
SCO1945	1358
SCO1946	1358
SCO1947	1358
SCO1948	1359
SCO1949	1360
SCO1950	1360
SCO1951	1360
SCO1952	1360
SCO1953	1360
SCO1954	1361
SCO1955	1362
SCO1956	1363
SCO1957	1363
SCO1958	1364
SCO1959	1365
SCO1960	1366
SCO1961	1367
SCO1962	1368
SCO1963	1369
SCO1964	1370
SCO1965	1370
SCO1966	1371
SCO1967	1372
SCO1968	1373
SCO1969	1373
SCO1970	1374
SCO1971	1375
SCO1972	1375
SCO1973	1376
SCO1974	1377
SCO1975	1378
SCO1976	1379
SCO1977	1380
SCO1978	1381
SCO1979	1381
SCO1980	1382
SCO1981	1382
SCO1982	1383
SCO1983	1384
SCO1984	1385
SCO1985	1385
SCO1986	1386
SCO1987	1387
SCO1988	1387
SCO1989	1388
SCO1990	1389
SCO1991	1390
SCO1992	1391
SCO1993	1392
SCO1994	1393
SCO1995	1394
SCO1996	1395
SCO1997	1395
SCO1998	1396
SCO1999	1397
SCO2000	1398
SCO2001	1399
SCO2002	1400
SCO2003	1401
SCO2004	1402
SCO2005	1403
SCO2006	1404
SCO2007	1404
SCO2008	1405
SCO2009	1405
SCO2010	1405
SCO2011	1405
[truncated: 5,826 more rows]
