# Supplementary material for: Genome-wide inference of regulatory networks in Streptomyces coelicolor
Source: BMC Genomics. 2010 Oct 18;11:578. doi: 10.1186/1471-2164-11-578 (PMC3224704; doi:10.1186/1471-2164-11-578)
Supplement: Additional file 4 — Network predictions. Rows represent network elements, columns indicate network modules and the cistron containing the regulatory gene. Numbers are MI values, higher MI values indicate higher correlation. [file 1471-2164-11-578-S4.CSV]

	1	2	3	4	5	6	7	8	9	10	11	12	13	14	15	16	17	18	19	20	21	22	23	24	25	26	27	28	29	30	31	32	33	34	35	36	37	38	39	40	41	42	43	44	45	46	47	48	49
	'cistron26'	'cistron31'	'cistron43'	'cistron59'	'cistron75'	'cistron80'	'cistron90'	'cistron100'	'cistron106'	'cistron108'	'cistron109'	'cistron114'	'cistron116'	'cistron120'	'cistron130'	'cistron131'	'cistron137'	'cistron138'	'cistron154'	'cistron157'	'cistron159'	'cistron164'	'cistron171'	'cistron174'	'cistron176'	'cistron180'	'cistron184'	'cistron190'	'cistron195'	'cistron201'	'cistron208'	'cistron216'	'cistron234'	'cistron238'	'cistron245'	'cistron249'	'cistron251'	'cistron257'	'cistron269'	'cistron274'	'cistron278'	'cistron281'	'cistron289'	'cistron292'	'cistron303'	'cistron311'	'cistron313'	'cistron324'	'cistron326'
'cistron1'
'cistron2'
'cistron3'
'cistron4'
'cistron5'
'cistron6'
'cistron7'
'cistron8'
'cistron9'
'cistron10'
'cistron11'
'cistron12'
'cistron13'
'cistron14'
'cistron15'
'cistron16'
'cistron17'
'cistron18'
'cistron19'
'cistron20'
'cistron21'
'cistron22'
'cistron23'
'cistron24'
'cistron25'																					0.16703
'cistron26'
'cistron27'														0.2297
'cistron28'
'cistron29'	0.10433
'cistron30'																														0.16966
'cistron31'
'cistron32'
'cistron33'
'cistron34'
'cistron35'
'cistron36'
'cistron37'				0.12398																						0.14627
'cistron38'
'cistron39'
'cistron40'																																																0.065348
'cistron41'
'cistron42'																						0.13165
'cistron43'
'cistron44'			0.2354							0.2546
'cistron45'
'cistron46'
'cistron47'
'cistron48'																															0.079115
'cistron49'
'cistron50'
'cistron51'
'cistron52'									0.090085																					0.11882
'cistron53'
'cistron54'																																														0.16724
'cistron55'																																																	0.14737
'cistron56'
'cistron57'
'cistron58'
'cistron59'																					0.12731																				0.11305
'cistron60'
'cistron61'
'cistron62'
'cistron63'
'cistron64'									0.13365
'cistron65'
'cistron66'
'cistron67'
'cistron68'
'cistron69'								0.12976											0.15446											0.14879
'cistron70'
'cistron71'
'cistron72'
'cistron73'
'cistron74'									0.14199
'cistron75'
'cistron76'
'cistron77'
'cistron78'
'cistron79'
'cistron80'
'cistron81'						0.15357																			0.16898																					0.18236
'cistron82'																										0.074912
'cistron83'
'cistron84'
'cistron85'
'cistron86'
'cistron87'											0.18678
'cistron88'
'cistron89'
'cistron90'																																						0.12137
'cistron91'
'cistron92'	0.19827
'cistron93'
'cistron94'
'cistron95'
'cistron96'
'cistron97'
'cistron98'								0.088083
'cistron99'
'cistron100'
'cistron101'																			0.09362
'cistron102'
'cistron103'
'cistron104'
'cistron105'
'cistron106'																			0.086802
'cistron107'
'cistron108'																																																	0.16696
'cistron109'
'cistron110'														0.15598
'cistron111'
'cistron112'
'cistron113'
'cistron114'																	0.18229
'cistron115'														0.29379
'cistron116'																		0.36028
'cistron117'												0.25748		0.26876
'cistron118'														0.23913
'cistron119'												0.16529
'cistron120'
'cistron121'
'cistron122'
'cistron123'													0.26299	0.27779
'cistron124'
'cistron125'
'cistron126'
'cistron127'
'cistron128'				0.11703
'cistron129'															0.11226
'cistron130'																0.071891
'cistron131'															0.071891
'cistron132'																0.21042
'cistron133'														0.11336															0.088126
'cistron134'																																													0.16479
'cistron135'												0.26217	0.47921
'cistron136'
'cistron137'												0.18229
'cistron138'													0.36028
'cistron139'
'cistron140'
'cistron141'											0.18518
'cistron142'
'cistron143'														0.15995
'cistron144'													0.28715
'cistron145'
'cistron146'
'cistron147'														0.36795
'cistron148'
'cistron149'
'cistron150'															0.11194																															0.15396
'cistron151'
'cistron152'
'cistron153'
'cistron154'									0.086802
'cistron155'
'cistron156'
'cistron157'
'cistron158'
'cistron159'				0.12731
'cistron160'
'cistron161'
'cistron162'																														0.11522
'cistron163'
'cistron164'																										0.14185
'cistron165'
'cistron166'
'cistron167'
'cistron168'
'cistron169'																																		0.090616
'cistron170'																																						0.080272
'cistron171'
'cistron172'
'cistron173'
'cistron174'
'cistron175'
'cistron176'
'cistron177'
'cistron178'
'cistron179'
'cistron180'																						0.14185
'cistron181'																						0.21673
'cistron182'
'cistron183'																																													0.14027
'cistron184'
'cistron185'
'cistron186'
'cistron187'
'cistron188'		0.18894																			0.19311									0.24804
'cistron189'
'cistron190'
'cistron191'
'cistron192'
'cistron193'			0.11744
'cistron194'
'cistron195'																																					0.10224										0.11308
'cistron196'
'cistron197'
'cistron198'
'cistron199'
'cistron200'
'cistron201'																																								0.12541
'cistron202'
'cistron203'
'cistron204'
'cistron205'
'cistron206'
'cistron207'
'cistron208'
'cistron209'																																								0.11941
'cistron210'
'cistron211'
'cistron212'
'cistron213'
'cistron214'
'cistron215'
'cistron216'
'cistron217'
'cistron218'
'cistron219'
'cistron220'
'cistron221'
'cistron222'
'cistron223'
'cistron224'
'cistron225'
'cistron226'
'cistron227'											0.17344
'cistron228'
'cistron229'
'cistron230'																								0.15037
'cistron231'
'cistron232'
'cistron233'
'cistron234'
'cistron235'
'cistron236'																																							0.10727								0.13935
'cistron237'
'cistron238'
'cistron239'																																			0.17891
'cistron240'								0.085429
'cistron241'						0.12976
'cistron242'																										0.13119
'cistron243'
'cistron244'
'cistron245'
'cistron246'
'cistron247'													0.13016
'cistron248'
'cistron249'
'cistron250'
'cistron251'																													0.10224
'cistron252'
'cistron253'
'cistron254'
'cistron255'
'cistron256'
'cistron257'							0.12137																																						0.12387
'cistron258'						0.13572																													0.14594
'cistron259'
'cistron260'
'cistron261'
'cistron262'																																0.11307
'cistron263'
'cistron264'
'cistron265'
'cistron266'
'cistron267'																																										0.20129
'cistron268'
'cistron269'
'cistron270'
'cistron271'																																							0.13665							0.18856
'cistron272'
'cistron273'																														0.14829
'cistron274'																														0.12541
'cistron275'										0.17902
'cistron276'
'cistron277'
'cistron278'				0.11305
'cistron279'
'cistron280'
'cistron281'
'cistron282'
'cistron283'								0.12026
'cistron284'
'cistron285'
'cistron286'
'cistron287'
'cistron288'
'cistron289'
'cistron290'
'cistron291'																																0.13396
'cistron292'
'cistron293'
'cistron294'
'cistron295'
'cistron296'
'cistron297'
'cistron298'																																								0.09841
'cistron299'
'cistron300'																																																	0.17053
'cistron301'																																	0.13225
'cistron302'
'cistron303'																																						0.12387
'cistron304'
'cistron305'
'cistron306'																																					0.1074
'cistron307'
'cistron308'
'cistron309'																												0.15341																	0.19791
'cistron310'																																															0.1403
'cistron311'
'cistron312'																											0.23818
'cistron313'																													0.11308
'cistron314'							0.1914				0.18449									0.2555
'cistron315'
'cistron316'
'cistron317'
'cistron318'																																											0.070649
'cistron319'																																																	0.16971
'cistron320'
'cistron321'
'cistron322'
'cistron323'																									0.15127
'cistron324'
'cistron325'
'cistron326'										0.16696
'cistron327'
'cistron328'															0.066411
'cistron329'
'cistron330'
'cistron331'
'cistron332'
'cistron333'
'cistron334'
'cistron335'
'cistron336'
'cistron337'
'cistron338'
'cistron339'
'cistron340'
'cistron341'
'cistron342'																									0.10491										0.10634
'cistron343'
'cistron344'
'cistron345'
'cistron346'
'cistron347'
'cistron348'
'cistron349'
'cistron350'
'cistron351'
'cistron352'
'cistron353'
'cistron354'
'cistron355'
'cistron356'
'cistron357'
'cistron358'
'cistron359'										0.20542
'cistron360'																			0.088317
'cistron361'
'cistron362'
'cistron363'																																													0.22843
'cistron364'
'cistron365'
'cistron366'																										0.094237
'cistron367'
'cistron368'
'cistron369'
'cistron370'
'cistron371'
'cistron372'
'cistron373'
'cistron374'
'cistron375'
'cistron376'
'cistron377'																																						0.12048
'cistron378'																		0.082964
'cistron379'
'cistron380'																							0.10183
'cistron381'
'cistron382'
'cistron383'
'cistron384'
'cistron385'
'cistron386'
'cistron387'
'cistron388'
'cistron389'
'cistron390'
'cistron391'					0.13337																																					0.17286
'cistron392'																																0.13925
'cistron393'
'cistron394'
'cistron395'
'cistron396'																							0.12969
'cistron397'																														0.17303
'cistron398'
'cistron399'
'cistron400'
'cistron401'
'cistron402'
'cistron403'
'cistron404'
'cistron405'
'cistron406'
'cistron407'																																															0.15959
'cistron408'
'cistron409'
'cistron410'
'cistron411'
'cistron412'
'cistron413'
'cistron414'
'cistron415'
'cistron416'
'cistron417'
'cistron418'						0.064645
'cistron419'
'cistron420'
'cistron421'
'cistron422'
'cistron423'
'cistron424'
'cistron425'
'cistron426'
'cistron427'
'cistron428'
'cistron429'
'cistron430'				0.13291																	0.17615									0.22775						0.099814
'cistron431'																																					0.070515
'cistron432'
'cistron433'
'cistron434'
'cistron435'
'cistron436'
'cistron437'
'cistron438'
'cistron439'
'cistron440'										0.19064	0.15358
'cistron441'
'cistron442'																																									0.16828
'cistron443'
'cistron444'
'cistron445'																										0.11148																				0.13867
'cistron446'
'cistron447'
'cistron448'
'cistron449'												0.17319					0.24414
'cistron450'
'cistron451'
'cistron452'
'cistron453'
'cistron454'
'cistron455'
'cistron456'
'cistron457'
'cistron458'
'cistron459'
'cistron460'
'cistron461'
'cistron462'
'cistron463'																											0.13486											0.15501
'cistron464'
'cistron465'
'cistron466'
'cistron467'
'cistron468'
'cistron469'																																																0.075052
'cistron470'
'cistron471'
'cistron472'																															0.19751
'cistron473'
'cistron474'
'cistron475'																												0.20157
'cistron476'																																															0.15807
'cistron477'
'cistron478'
'cistron479'
'cistron480'
'cistron481'
'cistron482'
'cistron483'
'cistron484'
'cistron485'
'cistron486'
'cistron487'
'cistron488'
'cistron489'
'cistron490'
'cistron491'
'cistron492'
'cistron493'																																																	0.13876
'cistron494'																											0.1584													0.097405
'cistron495'
'cistron496'																																														0.1585
'cistron497'
'cistron498'
'cistron499'																													0.11138		0.10792
'cistron500'								0.10212
'cistron501'
'cistron502'
'cistron503'
'cistron504'
'cistron505'												0.11524
'cistron506'
'cistron507'
'cistron508'																																		0.16441
'cistron509'
'cistron510'
'cistron511'
'cistron512'
'cistron513'
'cistron514'
'cistron515'
'cistron516'
'cistron517'
'cistron518'
'cistron519'
'cistron520'
'cistron521'
'cistron522'
'cistron523'
'cistron524'
'cistron525'																							0.057472
'cistron526'
'cistron527'
'cistron528'
'cistron529'
'cistron530'
'cistron531'
'cistron532'
'cistron533'																																												0.077676
'cistron534'
'cistron535'																																					0.12027
'cistron536'
'cistron537'
'cistron538'
'cistron539'
'cistron540'
'cistron541'
'cistron542'
'cistron543'
'cistron544'
'cistron545'
'cistron546'																																			0.10499
'cistron547'																								0.094562
'cistron548'
'cistron549'																																														0.12697
'cistron550'
'cistron551'
'cistron552'
'cistron553'
'cistron554'
'cistron555'
'cistron556'																			0.12957
'cistron557'																																									0.17268
'cistron558'
'cistron559'																																															0.17447
'cistron560'
'cistron561'
'cistron562'
'cistron563'																																	0.10501
'cistron564'
'cistron565'					0.10564
'cistron566'
'cistron567'
'cistron568'
'cistron569'																																						0.12604
'cistron570'
'cistron571'
'cistron572'
'cistron573'
'cistron574'
'cistron575'
'cistron576'
'cistron577'
'cistron578'																											0.12173
'cistron579'																													0.13089
'cistron580'
'cistron581'
'cistron582'
'cistron583'
'cistron584'
'cistron585'
'cistron586'
'cistron587'
'cistron588'
'cistron589'																																										0.19719
'cistron590'
'cistron591'																																																	0.16938
'cistron592'
'cistron593'									0.09617																				0.11039
'cistron594'
'cistron595'
'cistron596'
'cistron597'
'cistron598'
'cistron599'
'cistron600'
'cistron601'
'cistron602'
'cistron603'
'cistron604'
'cistron605'
'cistron606'
'cistron607'				0.13566
'cistron608'
'cistron609'
'cistron610'
'cistron611'
'cistron612'
'cistron613'																																									0.16905
'cistron614'																														0.20057						0.10258	0.10845
'cistron615'
'cistron616'
'cistron617'
'cistron618'
'cistron619'
'cistron620'
'cistron621'
'cistron622'
'cistron623'
'cistron624'
'cistron625'
'cistron626'
'cistron627'
'cistron628'
'cistron629'
'cistron630'											0.11877																								0.11504
'cistron631'																																														0.1436
'cistron632'
'cistron633'
'cistron634'
'cistron635'
'cistron636'
'cistron637'
'cistron638'
'cistron639'
'cistron640'
'cistron641'
'cistron642'
'cistron643'
'cistron644'																																			0.13906
'cistron645'
'cistron646'																																														0.090057
'cistron647'
'cistron648'
'cistron649'
'cistron650'
'cistron651'
'cistron652'
'cistron653'																					0.15233
'cistron654'
'cistron655'																						0.13771
'cistron656'
'cistron657'																																			0.14579
'cistron658'																								0.10242				0.10471
'cistron659'
'cistron660'
'cistron661'
'cistron662'
'cistron663'
'cistron664'																																												0.07797
'cistron665'
'cistron666'
'cistron667'
'cistron668'
'cistron669'
'cistron670'
'cistron671'
'cistron672'
'cistron673'
'cistron674'
'cistron675'
'cistron676'
'cistron677'
'cistron678'
'cistron679'
'cistron680'
'cistron681'
'cistron682'					0.14376
'cistron683'																0.079337
'cistron684'
'cistron685'
'cistron686'
'cistron687'
'cistron688'																																														0.080458
'cistron689'
'cistron690'
'cistron691'
'cistron692'									0.087624																																							0.065492
'cistron693'
'cistron694'
'cistron695'
'cistron696'
'cistron697'
'cistron698'
'cistron699'																														0.22961
'cistron700'
'cistron701'
'cistron702'
'cistron703'																																						0.10204
'cistron704'
'cistron705'
'cistron706'
'cistron707'
'cistron708'
'cistron709'
'cistron710'
'cistron711'
'cistron712'
'cistron713'
'cistron714'
'cistron715'																															0.072365
'cistron716'
'cistron717'
'cistron718'
'cistron719'
'cistron720'
'cistron721'
'cistron722'
'cistron723'
'cistron724'
'cistron725'
'cistron726'
'cistron727'
'cistron728'
'cistron729'
'cistron730'
'cistron731'
'cistron732'
'cistron733'
'cistron734'
'cistron735'
'cistron736'
'cistron737'
'cistron738'
'cistron739'
'cistron740'
'cistron741'																																	0.13257
'cistron742'
'cistron743'
'cistron744'
'cistron745'
'cistron746'
'cistron747'
'cistron748'
'cistron749'
'cistron750'
'cistron751'
'cistron752'
'cistron753'
'cistron754'
'cistron755'
'cistron756'
'cistron757'
'cistron758'
'cistron759'
'cistron760'
'cistron761'
'cistron762'
'cistron763'
'cistron764'
'cistron765'
'cistron766'
'cistron767'
'cistron768'
'cistron769'
'cistron770'
'cistron771'
'cistron772'
'cistron773'
'cistron774'
'cistron775'
'cistron776'
'cistron777'
'cistron778'
'cistron779'
'cistron780'
'cistron781'
'cistron782'
'cistron783'
'cistron784'
'cistron785'
'cistron786'
'cistron787'
'cistron788'
'cistron789'
'cistron790'
'cistron791'
'cistron792'
'cistron793'															0.11534
'cistron794'
'cistron795'
'cistron796'
'cistron797'
'cistron798'
'cistron799'
'cistron800'
'cistron801'
'cistron802'
'cistron803'
'cistron804'																							0.06766
'cistron805'
'cistron806'
'cistron807'
'cistron808'
'cistron809'
'cistron810'
'cistron811'
'cistron812'
'cistron813'
'cistron814'
'cistron815'
'cistron816'
'cistron817'
'cistron818'
'cistron819'
'cistron820'
'cistron821'
'cistron822'
'cistron823'
'cistron824'
'cistron825'
'cistron826'
'cistron827'						0.083047
'cistron828'
'cistron829'
'cistron830'
'cistron831'												0.16604
'cistron832'
'cistron833'
'cistron834'
'cistron835'
'cistron836'
'cistron837'
'cistron838'
'cistron839'
'cistron840'
'cistron841'
'cistron842'
'cistron843'
'cistron844'
'cistron845'
'cistron846'
'cistron847'
'cistron848'
'cistron849'
'cistron850'
'cistron851'
'cistron852'
'cistron853'
'cistron854'
'cistron855'
'cistron856'
'cistron857'
'cistron858'
'cistron859'
'cistron860'
'cistron861'
'cistron862'
'cistron863'
'cistron864'
'cistron865'
'cistron866'
'cistron867'
'cistron868'
'cistron869'
'cistron870'																																												0.067618
'cistron871'
'cistron872'
'cistron873'
'cistron874'
'cistron875'
'cistron876'
'cistron877'
'cistron878'
'cistron879'
'cistron880'
'cistron881'
'cistron882'
'cistron883'
'cistron884'
'cistron885'
'cistron886'
'cistron887'
'cistron888'
'cistron889'
'cistron890'
'cistron891'
'cistron892'
'cistron893'
'cistron894'																																																	0.091177
'cistron895'
'cistron896'
'cistron897'
'cistron898'
'cistron899'												0.17846			0.11549
'cistron900'
'cistron901'
'cistron902'
'cistron903'
'cistron904'
'cistron905'
'cistron906'
'cistron907'
'cistron908'
'cistron909'
'cistron910'
'cistron911'
'cistron912'
'cistron913'
'cistron914'
'cistron915'
'cistron916'
'cistron917'
'cistron918'
'cistron919'
'cistron920'
'cistron921'
'cistron922'
'cistron923'
'cistron924'
'cistron925'
'cistron926'
'cistron927'
'cistron928'
'cistron929'
'cistron930'
'cistron931'
'cistron932'
'cistron933'
'cistron934'
'cistron935'
'cistron936'
'cistron937'
'cistron938'
'cistron939'
'cistron940'
'cistron941'																																				0.10155
'cistron942'
'cistron943'
'cistron944'
'cistron945'													0.11092
'cistron946'
'cistron947'
'cistron948'
'cistron949'
'cistron950'
'cistron951'
'cistron952'
'cistron953'
'cistron954'
'cistron955'
'cistron956'
'cistron957'
'cistron958'
'cistron959'
'cistron960'																				0.1319
'cistron961'
'cistron962'
'cistron963'				0.12716																																	0.10761
'cistron964'
'cistron965'
'cistron966'
'cistron967'
'cistron968'																										0.10803
'cistron969'
'cistron970'
'cistron971'
'cistron972'
'cistron973'
'cistron974'
'cistron975'
'cistron976'
'cistron977'
'cistron978'
'cistron979'
'cistron980'
'cistron981'
'cistron982'
'cistron983'
'cistron984'
'cistron985'
'cistron986'
'cistron987'
'cistron988'
'cistron989'
'cistron990'
'cistron991'
'cistron992'
'cistron993'
'cistron994'
'cistron995'
'cistron996'
'cistron997'
'cistron998'
'cistron999'
'cistron1000'
'cistron1001'
'cistron1002'
'cistron1003'
'cistron1004'
'cistron1005'
'cistron1006'
'cistron1007'
'cistron1008'
'cistron1009'
'cistron1010'								0.17399
'cistron1011'
'cistron1012'
'cistron1013'
'cistron1014'
'cistron1015'
'cistron1016'
'cistron1017'
'cistron1018'
'cistron1019'
'cistron1020'
'cistron1021'
'cistron1022'
'cistron1023'																					0.17429
'cistron1024'
'cistron1025'
'cistron1026'
'cistron1027'
'cistron1028'
'cistron1029'
'cistron1030'
'cistron1031'
'cistron1032'
'cistron1033'
'cistron1034'																																												0.079063
'cistron1035'
'cistron1036'																														0.12206
'cistron1037'
'cistron1038'
'cistron1039'
'cistron1040'
'cistron1041'
'cistron1042'
'cistron1043'
'cistron1044'
'cistron1045'																																					0.11238
'cistron1046'
'cistron1047'
'cistron1048'
'cistron1049'
'cistron1050'
'cistron1051'
'cistron1052'
'cistron1053'
'cistron1054'
'cistron1055'
'cistron1056'
'cistron1057'
'cistron1058'
'cistron1059'
'cistron1060'
'cistron1061'
'cistron1062'
'cistron1063'
'cistron1064'
'cistron1065'
'cistron1066'																					0.13034
'cistron1067'
'cistron1068'
'cistron1069'
'cistron1070'
'cistron1071'
'cistron1072'
'cistron1073'
'cistron1074'
'cistron1075'
'cistron1076'
'cistron1077'
'cistron1078'
'cistron1079'
'cistron1080'
'cistron1081'
'cistron1082'
'cistron1083'
'cistron1084'
'cistron1085'
'cistron1086'
'cistron1087'
'cistron1088'
'cistron1089'
'cistron1090'
'cistron1091'
'cistron1092'
'cistron1093'
'cistron1094'
'cistron1095'
'cistron1096'
'cistron1097'
'cistron1098'
'cistron1099'
'cistron1100'
'cistron1101'
'cistron1102'
'cistron1103'
'cistron1104'
'cistron1105'
'cistron1106'
'cistron1107'
'cistron1108'
'cistron1109'
'cistron1110'
'cistron1111'
'cistron1112'
'cistron1113'
'cistron1114'
'cistron1115'
'cistron1116'
'cistron1117'
'cistron1118'
'cistron1119'
'cistron1120'
'cistron1121'
'cistron1122'
'cistron1123'
'cistron1124'
'cistron1125'
'cistron1126'
'cistron1127'
'cistron1128'
'cistron1129'
'cistron1130'
'cistron1131'
'cistron1132'																																		0.1453
'cistron1133'
'cistron1134'
'cistron1135'
'cistron1136'
'cistron1137'
'cistron1138'
'cistron1139'
'cistron1140'
'cistron1141'
'cistron1142'
'cistron1143'
'cistron1144'
'cistron1145'
'cistron1146'
'cistron1147'
'cistron1148'
'cistron1149'
'cistron1150'
'cistron1151'
'cistron1152'
'cistron1153'
'cistron1154'
'cistron1155'
'cistron1156'
'cistron1157'
'cistron1158'
'cistron1159'
'cistron1160'
'cistron1161'
'cistron1162'
'cistron1163'
'cistron1164'																																		0.12568
'cistron1165'
'cistron1166'
'cistron1167'
'cistron1168'
'cistron1169'
'cistron1170'
'cistron1171'
'cistron1172'																																		0.094177
'cistron1173'					0.13915
'cistron1174'
'cistron1175'
'cistron1176'
'cistron1177'
'cistron1178'
'cistron1179'
'cistron1180'
'cistron1181'
'cistron1182'
'cistron1183'
'cistron1184'																								0.093959
'cistron1185'
'cistron1186'															0.084342
'cistron1187'
'cistron1188'
'cistron1189'
'cistron1190'
'cistron1191'
'cistron1192'																														0.101					0.087786
'cistron1193'
'cistron1194'
'cistron1195'
'cistron1196'
'cistron1197'
'cistron1198'
'cistron1199'
'cistron1200'																																															0.13539
'cistron1201'
'cistron1202'
'cistron1203'
'cistron1204'
'cistron1205'
'cistron1206'
'cistron1207'
'cistron1208'
'cistron1209'
'cistron1210'
'cistron1211'
'cistron1212'
'cistron1213'
'cistron1214'
'cistron1215'
'cistron1216'
'cistron1217'
'cistron1218'
'cistron1219'
'cistron1220'
'cistron1221'
'cistron1222'
'cistron1223'
'cistron1224'
'cistron1225'
'cistron1226'
'cistron1227'
'cistron1228'
'cistron1229'
'cistron1230'
'cistron1231'
'cistron1232'
'cistron1233'
'cistron1234'
'cistron1235'
'cistron1236'
'cistron1237'
'cistron1238'
'cistron1239'
'cistron1240'
'cistron1241'
'cistron1242'
'cistron1243'
'cistron1244'												0.17228
'cistron1245'
'cistron1246'
'cistron1247'
'cistron1248'
'cistron1249'
'cistron1250'
'cistron1251'
'cistron1252'
'cistron1253'
'cistron1254'
'cistron1255'
'cistron1256'
'cistron1257'
'cistron1258'
'cistron1259'																										0.080907
'cistron1260'
'cistron1261'
'cistron1262'
'cistron1263'
'cistron1264'
'cistron1265'
'cistron1266'
'cistron1267'
'cistron1268'
'cistron1269'
'cistron1270'
'cistron1271'
'cistron1272'
'cistron1273'
'cistron1274'
'cistron1275'
'cistron1276'
'cistron1277'
'cistron1278'
'cistron1279'
'cistron1280'
'cistron1281'
'cistron1282'
'cistron1283'
'cistron1284'
'cistron1285'
'cistron1286'
'cistron1287'
'cistron1288'
'cistron1289'
'cistron1290'
'cistron1291'
'cistron1292'
'cistron1293'
'cistron1294'
'cistron1295'																	0.22669
'cistron1296'
'cistron1297'
'cistron1298'
'cistron1299'
'cistron1300'
'cistron1301'
'cistron1302'
'cistron1303'
'cistron1304'
'cistron1305'
'cistron1306'
'cistron1307'
'cistron1308'
'cistron1309'
'cistron1310'
'cistron1311'
'cistron1312'
'cistron1313'
'cistron1314'
'cistron1315'
'cistron1316'
'cistron1317'
'cistron1318'
'cistron1319'
'cistron1320'
'cistron1321'
'cistron1322'
'cistron1323'
'cistron1324'
'cistron1325'
'cistron1326'
'cistron1327'
'cistron1328'
'cistron1329'
'cistron1330'
'cistron1331'
'cistron1332'
'cistron1333'
'cistron1334'
'cistron1335'
'cistron1336'
'cistron1337'
'cistron1338'
'cistron1339'
'cistron1340'
'cistron1341'
'cistron1342'																					0.18947
'cistron1343'
'cistron1344'
'cistron1345'
'cistron1346'
'cistron1347'
'cistron1348'
'cistron1349'
'cistron1350'
'cistron1351'
'cistron1352'
'cistron1353'
'cistron1354'
'cistron1355'
'cistron1356'
'cistron1357'
'cistron1358'
'cistron1359'
'cistron1360'
'cistron1361'
'cistron1362'
'cistron1363'
'cistron1364'
'cistron1365'
'cistron1366'
'cistron1367'																						0.08521
'cistron1368'
'cistron1369'
'cistron1370'
'cistron1371'
'cistron1372'
'cistron1373'
'cistron1374'
'cistron1375'
'cistron1376'
'cistron1377'
'cistron1378'																																								0.13645
'cistron1379'
'cistron1380'
'cistron1381'
'cistron1382'																																		0.077191
'cistron1383'
'cistron1384'
'cistron1385'
'cistron1386'
'cistron1387'
'cistron1388'																														0.12243
'cistron1389'
'cistron1390'
'cistron1391'
'cistron1392'
'cistron1393'
'cistron1394'
'cistron1395'
'cistron1396'
'cistron1397'
'cistron1398'
'cistron1399'
'cistron1400'
'cistron1401'
'cistron1402'																																		0.096824
'cistron1403'
'cistron1404'
'cistron1405'
'cistron1406'																					0.18877
'cistron1407'
'cistron1408'
'cistron1409'
'cistron1410'
'cistron1411'
'cistron1412'
'cistron1413'
'cistron1414'
'cistron1415'
'cistron1416'
'cistron1417'
'cistron1418'
'cistron1419'
'cistron1420'
'cistron1421'
'cistron1422'
'cistron1423'																	0.16575
'cistron1424'
'cistron1425'
'cistron1426'																	0.096943
'cistron1427'																																					0.12397
'cistron1428'
'cistron1429'
'cistron1430'
'cistron1431'
'cistron1432'
'cistron1433'
'cistron1434'
'cistron1435'
'cistron1436'
'cistron1437'
'cistron1438'
'cistron1439'
'cistron1440'
'cistron1441'
'cistron1442'
'cistron1443'
'cistron1444'
'cistron1445'
'cistron1446'
'cistron1447'
'cistron1448'
'cistron1449'
'cistron1450'
'cistron1451'
'cistron1452'
'cistron1453'
'cistron1454'
'cistron1455'
'cistron1456'
'cistron1457'
'cistron1458'
'cistron1459'
'cistron1460'
'cistron1461'
'cistron1462'
'cistron1463'
'cistron1464'
'cistron1465'
'cistron1466'
'cistron1467'																											0.12716
'cistron1468'
'cistron1469'
'cistron1470'
'cistron1471'
'cistron1472'
'cistron1473'
'cistron1474'
'cistron1475'
'cistron1476'
'cistron1477'
'cistron1478'
'cistron1479'
'cistron1480'
'cistron1481'
'cistron1482'
'cistron1483'
'cistron1484'
'cistron1485'																																		0.11024
'cistron1486'																																				0.092925
'cistron1487'																				0.094916																													0.10109
'cistron1488'
'cistron1489'
'cistron1490'															0.069614
'cistron1491'
'cistron1492'
'cistron1493'
'cistron1494'
'cistron1495'
'cistron1496'
'cistron1497'
'cistron1498'
'cistron1499'
'cistron1500'
'cistron1501'
'cistron1502'
'cistron1503'
'cistron1504'
'cistron1505'
'cistron1506'
'cistron1507'
'cistron1508'
'cistron1509'
'cistron1510'																					0.11669
'cistron1511'
'cistron1512'
'cistron1513'
'cistron1514'
'cistron1515'
'cistron1516'
'cistron1517'					0.09527
'cistron1518'
'cistron1519'																																		0.11047
'cistron1520'
'cistron1521'
'cistron1522'
'cistron1523'
'cistron1524'
'cistron1525'
'cistron1526'
'cistron1527'
'cistron1528'
'cistron1529'
'cistron1530'
'cistron1531'
'cistron1532'
'cistron1533'
'cistron1534'
'cistron1535'
'cistron1536'
'cistron1537'																0.08192
'cistron1538'
'cistron1539'
'cistron1540'
'cistron1541'
'cistron1542'
'cistron1543'
'cistron1544'
'cistron1545'
'cistron1546'
'cistron1547'
'cistron1548'
'cistron1549'
'cistron1550'
'cistron1551'
'cistron1552'																							0.074593													0.077385
'cistron1553'
'cistron1554'
'cistron1555'
'cistron1556'
'cistron1557'
'cistron1558'
'cistron1559'
'cistron1560'
'cistron1561'
'cistron1562'
'cistron1563'
'cistron1564'
'cistron1565'
'cistron1566'
'cistron1567'
'cistron1568'
'cistron1569'							0.068414
'cistron1570'
'cistron1571'
'cistron1572'
'cistron1573'
'cistron1574'																																						0.11276
'cistron1575'
'cistron1576'
'cistron1577'
'cistron1578'
'cistron1579'
'cistron1580'
'cistron1581'
'cistron1582'																																		0.11725
'cistron1583'
'cistron1584'
'cistron1585'
'cistron1586'
'cistron1587'
'cistron1588'
'cistron1589'
'cistron1590'
'cistron1591'
'cistron1592'
'cistron1593'
'cistron1594'									0.10471
'cistron1595'
'cistron1596'
'cistron1597'
'cistron1598'
'cistron1599'
'cistron1600'
'cistron1601'
'cistron1602'
'cistron1603'
'cistron1604'
'cistron1605'
'cistron1606'
'cistron1607'
'cistron1608'
'cistron1609'
'cistron1610'
'cistron1611'
'cistron1612'
'cistron1613'
'cistron1614'
'cistron1615'
'cistron1616'
'cistron1617'
'cistron1618'
'cistron1619'
'cistron1620'
'cistron1621'
'cistron1622'
'cistron1623'
'cistron1624'
'cistron1625'
'cistron1626'
'cistron1627'
'cistron1628'
'cistron1629'
'cistron1630'
'cistron1631'
'cistron1632'
'cistron1633'
'cistron1634'
'cistron1635'
'cistron1636'
'cistron1637'
'cistron1638'
'cistron1639'
'cistron1640'
'cistron1641'
'cistron1642'
'cistron1643'
'cistron1644'
'cistron1645'
'cistron1646'
'cistron1647'
'cistron1648'
'cistron1649'
'cistron1650'
'cistron1651'
'cistron1652'
'cistron1653'
'cistron1654'
'cistron1655'
'cistron1656'
'cistron1657'
'cistron1658'
'cistron1659'
'cistron1660'
'cistron1661'
'cistron1662'
'cistron1663'
'cistron1664'
'cistron1665'
'cistron1666'
'cistron1667'
'cistron1668'
'cistron1669'
'cistron1670'
'cistron1671'
'cistron1672'
'cistron1673'
'cistron1674'
'cistron1675'
'cistron1676'
'cistron1677'
'cistron1678'
'cistron1679'
'cistron1680'
'cistron1681'
'cistron1682'
'cistron1683'
'cistron1684'
'cistron1685'
'cistron1686'
'cistron1687'
'cistron1688'
'cistron1689'																																												0.075842
'cistron1690'
'cistron1691'
'cistron1692'
'cistron1693'
'cistron1694'
'cistron1695'
'cistron1696'
'cistron1697'
'cistron1698'																														0.22963
'cistron1699'																																											0.1001
'cistron1700'
'cistron1701'
'cistron1702'
'cistron1703'
'cistron1704'
'cistron1705'
'cistron1706'
'cistron1707'
'cistron1708'
'cistron1709'
'cistron1710'
'cistron1711'
'cistron1712'
'cistron1713'
'cistron1714'
'cistron1715'
'cistron1716'
'cistron1717'
'cistron1718'
'cistron1719'
'cistron1720'
'cistron1721'
'cistron1722'
'cistron1723'
'cistron1724'
'cistron1725'
'cistron1726'
'cistron1727'												0.11702
'cistron1728'
'cistron1729'
'cistron1730'
'cistron1731'
'cistron1732'
'cistron1733'
'cistron1734'
'cistron1735'
'cistron1736'
'cistron1737'																																														0.12025
'cistron1738'
'cistron1739'
'cistron1740'
'cistron1741'
'cistron1742'
'cistron1743'
'cistron1744'
'cistron1745'
'cistron1746'
'cistron1747'
'cistron1748'
'cistron1749'
'cistron1750'
'cistron1751'
'cistron1752'
'cistron1753'
'cistron1754'
'cistron1755'
'cistron1756'
'cistron1757'
'cistron1758'
'cistron1759'
'cistron1760'
'cistron1761'
'cistron1762'
'cistron1763'
'cistron1764'
'cistron1765'
'cistron1766'
'cistron1767'
'cistron1768'
'cistron1769'
'cistron1770'
'cistron1771'
'cistron1772'
'cistron1773'
'cistron1774'
'cistron1775'
'cistron1776'
'cistron1777'
'cistron1778'
'cistron1779'
'cistron1780'
'cistron1781'
'cistron1782'
'cistron1783'
'cistron1784'
'cistron1785'
'cistron1786'
'cistron1787'
'cistron1788'
'cistron1789'
'cistron1790'
'cistron1791'
'cistron1792'											0.1553
'cistron1793'
'cistron1794'
'cistron1795'
'cistron1796'
'cistron1797'
'cistron1798'
'cistron1799'
'cistron1800'
'cistron1801'
'cistron1802'
'cistron1803'
'cistron1804'
'cistron1805'
'cistron1806'
'cistron1807'
'cistron1808'
'cistron1809'
'cistron1810'
'cistron1811'
'cistron1812'
'cistron1813'
'cistron1814'
'cistron1815'
'cistron1816'
'cistron1817'
'cistron1818'
'cistron1819'
'cistron1820'
'cistron1821'
'cistron1822'																											0.10746
'cistron1823'
'cistron1824'
'cistron1825'
'cistron1826'
'cistron1827'
'cistron1828'
'cistron1829'
'cistron1830'
'cistron1831'
'cistron1832'
'cistron1833'																																						0.14104
'cistron1834'
'cistron1835'
'cistron1836'
'cistron1837'
'cistron1838'
'cistron1839'
'cistron1840'
'cistron1841'
'cistron1842'
'cistron1843'
'cistron1844'
'cistron1845'
'cistron1846'
'cistron1847'
'cistron1848'
'cistron1849'
'cistron1850'
'cistron1851'
'cistron1852'
'cistron1853'
'cistron1854'
'cistron1855'
'cistron1856'
'cistron1857'
'cistron1858'
'cistron1859'
'cistron1860'
'cistron1861'
'cistron1862'
'cistron1863'
'cistron1864'
'cistron1865'
'cistron1866'
'cistron1867'
'cistron1868'
'cistron1869'
'cistron1870'
'cistron1871'
'cistron1872'
'cistron1873'
'cistron1874'
'cistron1875'
'cistron1876'
'cistron1877'
'cistron1878'
'cistron1879'
'cistron1880'
'cistron1881'
'cistron1882'
'cistron1883'
'cistron1884'																																												0.072614
'cistron1885'
'cistron1886'
'cistron1887'
'cistron1888'
'cistron1889'
'cistron1890'
'cistron1891'
'cistron1892'
'cistron1893'
'cistron1894'
'cistron1895'
'cistron1896'
'cistron1897'
'cistron1898'
'cistron1899'
'cistron1900'
'cistron1901'
'cistron1902'
'cistron1903'
'cistron1904'																																											0.11279
'cistron1905'
'cistron1906'
'cistron1907'
'cistron1908'
'cistron1909'
'cistron1910'
'cistron1911'
'cistron1912'
'cistron1913'
'cistron1914'
'cistron1915'
'cistron1916'
'cistron1917'
'cistron1918'
'cistron1919'
'cistron1920'
'cistron1921'
'cistron1922'
'cistron1923'
'cistron1924'
'cistron1925'
'cistron1926'
'cistron1927'
'cistron1928'
'cistron1929'
'cistron1930'
'cistron1931'
'cistron1932'
'cistron1933'											0.12848
'cistron1934'
'cistron1935'
'cistron1936'
'cistron1937'
'cistron1938'
'cistron1939'
'cistron1940'
'cistron1941'
'cistron1942'
'cistron1943'
'cistron1944'
'cistron1945'
'cistron1946'
'cistron1947'
'cistron1948'
'cistron1949'
'cistron1950'
'cistron1951'
'cistron1952'
'cistron1953'
'cistron1954'
'cistron1955'																																						0.085861
'cistron1956'
'cistron1957'
'cistron1958'
'cistron1959'
'cistron1960'
'cistron1961'
'cistron1962'
'cistron1963'
'cistron1964'
'cistron1965'
'cistron1966'																														0.13138
'cistron1967'
'cistron1968'
'cistron1969'
'cistron1970'
'cistron1971'
'cistron1972'
'cistron1973'
'cistron1974'
'cistron1975'
'cistron1976'
'cistron1977'
'cistron1978'
'cistron1979'
'cistron1980'
'cistron1981'
'cistron1982'
'cistron1983'
'cistron1984'									0.078032
'cistron1985'
'cistron1986'
'cistron1987'
'cistron1988'
'cistron1989'
'cistron1990'
'cistron1991'
'cistron1992'
'cistron1993'
'cistron1994'
'cistron1995'
'cistron1996'
'cistron1997'
'cistron1998'
[truncated: 3,351 more rows]
[truncated: 643 more columns]
