# Supplementary material for: Genome-wide inference of regulatory networks in Streptomyces coelicolor
Source: BMC Genomics. 2010 Oct 18;11:578. doi: 10.1186/1471-2164-11-578 (PMC3224704; doi:10.1186/1471-2164-11-578)
Supplement: Additional file 5 — Summary of the consensus sequences found in the networks. For each network the values E-valuethreshold and E-value are given. The number of motifs detected and if applicable its consensus sequence are given, together with the total number of elements in the module and the number of elements in which the consensus sequence was detected. [file 1471-2164-11-578-S5.CSV]

Network_module	E_value_threshold	Motifs	E_value	Number_cistrons_in_network_module	Number_cistrons_with_motif	Consensus_sequence
1	4.50E+00	0	NA	4	NA	NA
2	5.00E-02	0	NA	3	NA	NA
3	1.10E-01	0	NA	4	NA	NA
4	2.20E+01	1	9.00E-01	12	4	G[AC]C[GC][AT][CGT][GC]A[TAC][GC][ACT][CG][CAT][TA][CT]G[AGT][AT]G[CAT][ACGTA][GT][AGT][AT]G[GA][GAC][GA][AC][GT][CA][TA]C[GC][AGT][CA]G[AG]G[CT][TC]C[ACGTA]TC
5	1.20E-01	0	NA	12	NA	NA
6	1.30E+00	1	1.60E-01	10	3	[AT]TT[AT][GC][AG]T[TC][AG][TG]G[GA][CT][CG][CA][TC][AT][AT][TA]C[TA]AA[TA]
7	1.30E+00	1	1.20E+00	5	4	GTG[AC][ACGTA][AG][GC][AGT][ACT][CG][AG][GAC][TAG][CGT][AT][CT][ACG][AT][TAG][GT][AG][AG][CG][AC][TG][CG][AT][TA][GT][AT][TAG][CT][CAT][CAT][TG][GCT][CT][ACT][GAC]T
8	8.90E-01	0	NA	8	NA	NA
9	7.50E-02	1	4.10E-03	11	6	[AG][CA]TTC[TG]AA[AG][GA][TG]GT[CG]G[CG][CG][TA][TC]TGAT[GT][GC][CT]T
10	4.60E-01	1	2.10E-01	9	5	[CA][TG][AG][GC][AC][GAT][GAC][CA][TACGA][TC][GA][AC][ACT][TCG][AC][CG][GC][CAT][ACT][CAT][CT][TAG][GTC][AT][CG][CGA][TA][GA][CTA][GC][TG][TG][GTC][TA]T[GT][AG]
11	1.80E+01	1	1.80E-01	12	9	[TA]G[AT]TCA[CA][ACG][CAT]C[GT][GAT][TC]T
12	4.50E+01	1	9.40E+00	13	4	T[CGT][CG][CG][CG][GA][AC][AC][CG][GA]G[AGT][AG][CG][GAC][TG][CT]G[AC][GA]G[AT][TC][AGT][CA][CGT]GAA[CGT][CGT][CAT][AG][TG][CA][GT][GC][AGT]AC[AT]C
13	1.20E+01	1	1.90E+00	9	5	[TG][GTA][CG][GC][TA][CG]G[ACG][CG][GC][TA][CT]GACG[GA][AC][ACG]TC[GAT][ACT]C
14	1.60E+01	1	8.10E+00	12	9	TGA[CA][GT]TC[GA][TAC]
15	1.20E+01	1	5.60E+00	10	2	AAACGACGCA[AT]G[CT][AT][AG]C[AT]TGCGTCGTTT
16	7.60E+00	1	1.50E+00	13	5	T[GA][TA]ACG[CA][GC][TA][GAT][CTG][CTA][CT]A[TG]G[CA]
17	2.50E+01	1	2.50E-04	17	10	[AC][CG][GT][GC]CG[AG][AGC][GC][GAT][AG][GC]ACGA[CT][CG][AG][CG][GC][AT][CG][CG][ATC][GT][CG][ATC][GC][CG]T[GC][CA][AGC][GC]C
18	1.50E+00	1	1.30E+00	8	8	[GA][ACT][GC][AC][TAC][GC][CAG]CG[AC][CT][GC][CGT][ACGTA][CG]G[AT][GC][AC]AG[AC]T[GC][CT][CG][GC][AT][CA][CG][GT][TCG][CG]A[CT]G[CTA][ACT]C[GT][ACT]
19	1.80E+00	1	6.00E-01	10	6	T[CT]CA[CT]C[CA][GT]C[AG]TCAA
20	4.00E+00	1	3.70E-02	13	13	ACG[AG][TC][GAC][AT]TCA[TC]
21	5.80E+00	1	6.60E-05	37	29	[ACT][TA][CG][GC]T[CG][GT][CAG][CT][AGC][AC][CG][GA][GA][CG][GCT][CT][GC][CG][TC]CG[GTC]C[GC][ACT][CG][GC][TC][GC]C[AT][GC][CG][TACGA][GC][CTA]T[CG]
22	1.80E-01	1	8.20E-02	13	13	[GC]TCGA[AT][CG][AT]
23	7.30E+00	0	NA	10	NA	NA
24	2.30E+01	1	4.50E-02	13	13	TC[AG]T[CG][TAG]AC[GC][AT][GC][AC][TA][GC][GT][TA][CG][AGC][CT]
25	1.40E+00	1	2.40E-04	5	4	[AT][AT][AG]C[CG][CAG][GC]T[CT][CG][GAT]T[AT][AT][TCG][AG]T[TG][CG][GC][GC][GC][AGT][CA][AT][CT]A[CAG][TAG][CG][GT][CAT]AT
26	1.20E+00	1	6.00E-02	12	5	[TG]T[GACTA][AG][ACG][ACT][CA][TG][CG][CT][TACGA][ACT][AG]C[AG][ACGTC][AT]A[CT][GT][AGC][AC][ACG][AC][GA][GT][TA][GA][TA]
27	1.80E+00	0	NA	16	NA	NA
28	1.50E-01	0	NA	6	NA	NA
29	5.10E+00	0	NA	8	NA	NA
30	9.80E-01	1	1.30E-02	42	4	[CT][TG][CT][CG][GT][TA][TAC][CA]GA[TC][AT]CG[CAG][CAG]A[GAT]TGT[AT][CT]CG[AG][AT][AT][AC]
31	4.50E-02	0	NA	6	NA	NA
32	7.10E+00	1	9.10E-01	10	10	C[GA]A[ACG][GT][AC][CAG]CA[CG][TC][CAGTA]CG
33	2.00E+00	0	NA	8	NA	NA
34	8.00E+00	1	5.00E-06	27	14	G[GTA]C[CG][TA][CT]G[TGA]C[CG][GAT][GT][GC][CA][CG]G[TAG][CT]G[GT][GCT]CA[CG]G[AGT][CT]G[AC]
35	5.70E+01	1	2.40E+00	12	11	T[CG][AG]CCG[AG]ACA[CG][GC]T[TC]
36	9.00E+00	1	5.40E+00	12	9	[GA][AC][CT]G[AT][TG][CGT]A[CA]G[ACT][CG][AT][TG]C
37	7.90E-01	0	NA	16	NA	NA
38	3.60E-01	0	NA	14	NA	NA
39	2.10E+00	0	NA	8	NA	NA
40	3.30E-01	0	NA	10	NA	NA
41	2.30E+01	1	1.10E+01	7	5	[GT][GT][ACGTC][CAG]G[ACT][CGA][CG][TA][CAGTA]G[GTC][CG][GT][GT][CA][GAC][AGT][CG]GA[CGT][CGT][ACT][GAC]G[CAG][AGT][CG][GAT][CG]G[ACG][CA][GC][TG][TC][GA][AT][CG][GA][GAC][CT][CT][AT][GC][CG][AC][GA]
42	5.20E+00	1	5.10E-01	13	13	G[TC]CGAC[CG][AC]G[CG]T[CG][TG][TA][CT]
43	1.30E+01	0	NA	10	NA	NA
44	7.10E+01	1	2.30E+00	13	5	[CT]G[AT][TA][CGT]G[ATG]C[GA][TA][CG][AGT][AT][GCT][GA][TAG][CAG][GCT][AT][CG][AT][TAG][CT][CG]A[GTC]C
45	3.70E+00	1	6.20E-03	8	8	[CG]ACCG[CAG]C[AG][AT][GT]CTC[GCT][CA]C[GA][TC][GC][ACG][AC]
46	2.90E+01	1	1.20E-01	17	8	[TC][CG][AT][CGT][GC]TC[GC]G[TG][GC]ACG[ACG][AT]C[AG][CG]GT
47	7.90E+01	1	2.80E+00	10	2	GAAA[CG]T[AT][GT]CAGT[GT][CT][CT]AA[CT]TT[AC][AT]ATG[GT][AT][CT][CG]G[AC]T[GT][AT][CT]A[AG]GA[CT][GT]T
48	5.80E+00	0	NA	11	NA	NA
49	4.70E+00	1	6.70E-01	24	24	[GC][GA][TCG]G[GA]T[CG]A[CG][CG][GT]
50	2.50E-01	0	NA	18	NA	NA
51	3.40E+01	1	1.70E+00	4	4	T[CG]G[ACGTA]C[AC][CG][CG][AC][CT][CG][CT]T[CG][CAG][CA][CAT][GAT][CAG][GA][TA][AT][CT][CG][TCG]CG[GA][GAC][AT][TA][CG][TG][TA][CG]G
52	2.70E-01	0	NA	7	NA	NA
53	1.20E+00	0	NA	10	NA	NA
54	7.50E-01	0	NA	14	NA	NA
55	6.70E+00	1	2.30E-03	13	12	ACGAC[GC][TA][CT]CT[CGT]G[TA][CT]
56	7.10E-01	1	2.20E-05	54	54	[TA][CG][GC][TA]CG[TA][CGT][CG][ACG]CG[AG][CG][GT][TA]C[GT][TC]CG
57	1.50E+01	1	8.40E-01	8	7	[AC][GA][CT]GTC[CA]AC[CG]G[AC]TC[GCT][CT][CT][GC][CAG][CT][GC][AT]TC[TG]CCT
58	2.90E+00	1	1.30E-02	15	9	[TGA]C[CG][ATC][GC][GC]A[CG][AG][ACT][CG][GA][TG][CG][TCA][TA][CGT][GA][AGT][CG][GA][CTA]C[AC][CT][CG][GT][CT][CAT][CG][ACG][GC]G[CA][CGA]C[GT]GA[CT]C
59	6.70E+00	1	5.70E+00	11	11	[TA]C[GC][AG][CGT]G[AT]CG[AT]CGA[GAT]G
60	7.60E+00	1	2.40E-01	22	10	[TC][CG][GA][CT][CG][TAG]TC[GC][GAT][CG][AC][AC][GC][ATC][TGC]C[GA][TAG]C[GCA][GCA][GC][ACG][GAT]C[AC][CT]G
61	1.40E-01	0	NA	7	NA	NA
62	1.80E-01	1	5.90E-02	24	8	T[TG][CGT]G[TC][GC][TG][CG]C[AG]T[GC][ACT][TC][GC][TC]G[ACG]C[AT][ACG][TC][TA]TGA
63	1.80E+01	1	3.80E-01	5	4	[AG][ACT]T[AT][GT][TAG][GT][CT][AG]TG[AT][CGT][ACG][CT][GC][GAC][AT]T[CG][TA]
64	4.20E+01	1	1.60E+01	9	2	T[AT][CT]AC[AG][CT]TGC[GT]TGT[AT][AT]AT[AG]CGC[AG][GT]T[AT][CG][AG]TA[AG]TG
65	5.00E+00	1	1.10E-01	10	4	TT[AG][TA]T[GC][CA][CAG][CT][AG]T[GT][AT][GT][GT]T
66	8.90E+01	1	1.90E+01	11	6	[TA]GTCC[GC][CG][CG][TG][GT][AC][AC]GT[TA][CT]C[CT][TC][AT][GA]C[AT][CG]A[GA][ACT][CA][CA][ACG][AC][CT][AC]T[TA]
67	1.40E+02	0	NA	6	NA	NA
68	2.60E+00	1	2.30E-05	26	14	[GC][TG][CG]G[ACGTC][GC][CAG][AT][GCT][CG][TAG][CG][CA][ATG][CG][GA][AC][GC][CG][AT][CG]G[TG]C[GC][CA][GC][CG][GCT][GCA][CG][AT][CG][ACG][TC]C[GCA][CTG]C[GAC][AC][AG]C[TA][CG][CG][CGT][CG]G[TG]
69	7.30E+00	1	2.40E+00	21	18	CG[TA]C[GC][AG][CGT][CTG][CG][CG][GC][TG][CG]G[CG][GT]G[CAT]C[CG][ACT][TCG][CGT]T[GC][CT]TC[GC]
70	3.70E+00	1	6.00E-02	16	10	[AG][TC][CG][GAC][TCG][GA][CA][CGT][CGT][GT][CT][CGT][AT][TC][GC][ACG][TG][CT][GA][CAT][AGT][AGT][TA][CGA][GTA]C[CGT][ACT][AG]C[AG]A[CT]
71	2.20E+00	0	NA	12	NA	NA
72	1.10E+01	1	7.40E+00	9	6	TG[CG][CA][AT][TG][CG][TA]CG[CA]CA[ACT]CG[CT]CG[AT][AT]
73	1.10E+01	1	7.10E-02	17	4	T[GT][AT][AG][TAC][GT][ACGTA]A[TCG][GC][ACGTA][TAC][GA]T[GT][AC][AG]C[TA][ACT][GT][CAG][CGT][AT][ACT][CAG][CAT][GC][GAC][AT][AG][AG]T[CG][CAG][GAT][CGT]T[GAC][GAT][AC][GT][ACT][TC][TA][CGT][CT]A
74	4.60E-01	1	2.60E-05	21	13	[TA]G[AG]C[GC][TAG][TC][CG]G[GCT][CG]A[CTA][GC][GT][CTA][GC][CAG][AT][GC]GTC[AG]T
75	3.50E+00	1	2.10E+00	6	6	[AC][GA][AC]G[CG][CT][CG]TAC[AG]C[ACG][AG][CG][AC]GC[TA][GT][CT]CG[AT][CA][GT][GA]GATCT[TC][GT]CC
76	1.20E+00	1	4.30E-01	10	5	[TC][GT][AT][TA]CTT[TC][GA][CAT][CGA]G[TC][ACG][TAC][GA][TAC][TA]
77	5.20E+00	0	NA	7	NA	NA
78	5.70E+00	1	2.70E+00	8	6	A[AC][CG]A[GA]CG[TA]C[CT][AT]C[CG]TG[GA]A[GT]G[TG]
79	3.80E+01	1	7.10E+00	9	5	[AT][CGT][TG]T[TC][GCT][AT][CA][TG]AG[GTC][TA]G
80	3.90E+01	1	7.30E+00	25	4	[AT]G[CG][AT][TA][CAG]A[AG][CA]A[AG][CAG][AC]TC[TA][AG][GC][TC][AT]
81	1.10E+02	1	3.70E+00	7	7	[AT]CG[GT]G[GC][TA]GACCG[AC]G
82	1.50E+00	0	NA	6	NA	NA
83	8.20E-01	0	NA	5	NA	NA
84	1.50E+00	1	1.60E-03	15	11	TC[CG][AT][GA][CG]TC[GC]T[CG][AGC][AT]T
85	2.20E+01	1	1.30E-05	27	14	[CG][CA]T[GC][CG]CC[GA][TAG][GC][GAC][TA]C[GCT][TC][CG]G[ACGTG][CG][CA][TA]G[GC]T[GC][GTACA][TC]
86	1.40E+00	1	5.20E-04	18	18	[TA][CG]GAG[CGT]TG[CG]T[GC][GT][AGT]CC
87	1.00E+02	1	1.10E+01	11	11	TCGT[CG][CA]A[CG]GTC
88	3.80E-01	1	1.10E-01	32	16	G[ACG][CA]G[AG][TC][CG]T[CG]CT[CT][CG]A[GT][CG][GA]C[CT][TA]C
89	4.30E+00	1	3.70E-01	9	8	[AG]G[AC]T[CT]C[GA][AG][ACG][CT]G[AT][CG][AG][AT]C[AT][CG][CGT][AT]
90	1.60E+00	0	NA	8	NA	NA
91	2.70E+01	1	6.00E+00	9	5	G[TC]T[CT][GA][AT][CGT][GA][TC][CA]AT[GC][GT][CG][CA]G
92	1.30E+01	1	3.20E+00	11	8	[AT]C[CT]T[CG]C[GT]C[AG]AC[GA][CAT][CT][CT][TC]CG[CA]CG
93	8.50E+00	1	3.30E-01	11	5	T[CA]G[TA][CT]G[CTG][CG][GA]A[CGT]G[CGT][CTA][GC][GACTA][CAGTA][GT][TA][CAGTA]G[ACT][CA][GT][ACG][CA]G[GC][CAGTA][CGT][GA][GT][CA][TA][GC]G[AGT][CA][GC][AGT]G[GCT][TCG][CAG][CG][TCG][CGT]G
94	1.50E+01	0	NA	8	NA	NA
95	2.90E+01	1	8.20E+00	12	8	[AT]CCGC[GC][CG]G[TC]ACC[CG][GC][GA][AT][ACG][GA][TC]
96	8.50E+00	1	7.60E-02	25	18	[AC][AT]G[TA]TC[ACG][AT][GCA][AG][TCA]C[GT][TCA][CG][CT][TGC][CG][GA][CT][GC][GA][AT][GCA][TCG][GT][CG]G
97	1.30E+01	1	1.60E-01	14	14	[GT]T[CG][AG][TA][CG]G[AT][CG][AT]T
98	3.70E+00	1	9.10E-01	8	5	[GA][TA][CA][GA][TA][GA][GC][TA]T[CG][TA][ATC][CG][AGT][GA][GAT]T[GTC][GAC][CAG][TC][GCT][AC][GTA][TCG][GA][TAG]
99	1.30E+00	1	4.50E-05	16	8	CG[TA][GC][GA][TA][CG][GT][TA]C[CG]AG[ACG]T[CG][CAG]TC[GC]T[CGT]G[AT][GTC][CG][AC][CG][CG]TGG[AG][CA]G[CT]CG[CTA][GCT][CT]
100	3.00E+01	1	4.40E-02	14	4	[AC][AT][AGT][TC][TG][ACT][GT][CGT][CT][ACT][CAT][CA][GA][AC][TA][CT][AGT][TCG][TC]A[ACG][GT][GCT][AT]AA[TG][CG][CG][AT][CA][ACGTA][GA][TCG][AC][AG][CAG][AT][GAC][AC][AT]
101	4.10E+01	1	1.00E-02	14	4	[AG][CGT]G[AT]A[TC][TG]A[GCT]T[AC][AC][TA][CGT][TAC][CG][CAT][TA][CGT][AT][AG][ACGTA][CAG]A[TA][AC][TA]
102	2.90E+00	1	1.00E+00	6	3	[TA][TG][TG][AGT]A[AC][TA][CGT][AT][AC]T[GA][CGT][AC][AT][TC][GT]CC[AG][GA][AT][TC][CG]AGTT
103	3.80E+01	1	7.40E-04	13	13	C[GT]G[CA][AGC]CGGT[CG]A
104	1.20E+01	1	9.70E+00	18	5	[TA][AGT][CGA][TA][CT][GA][AT][TA][GTA][ATG]T[GC][AC][GC][CGT][AGT][TA][TC]A[TACGA]G
105	1.50E+01	0	NA	13	NA	NA
106	1.90E-01	0	NA	19	NA	NA
107	8.20E+01	0	NA	3	NA	NA
108	2.10E+00	0	NA	11	NA	NA
109	2.00E+00	1	1.90E+00	5	5	[AC][TA][TC]TC[TG][TC]
110	2.50E+00	1	8.30E-03	12	12	[GA][TC]G[AG][TC][CG][AT][CA]G[AC][AT][CG]T[ACGTA]C
111	1.80E-03	0	NA	13	NA	NA
112	1.80E+01	0	NA	5	NA	NA
113	9.20E+00	1	2.50E-02	26	26	[TG][CG][CG]C[GCA]G[GA]CG[TAC][CG][GC][TG]CG[GT][AC][CG]A[CG][CG]T[CTG][GC][TA]CG[CA][CG]G[AT][GC][GTC][TCA][GC][CG][AG][CG][GC][GA][GC][GCT][AC]C[GC][AGT][CG]
114	4.30E-01	0	NA	8	NA	NA
115	3.00E+00	1	1.90E-03	13	5	[TG][ACG][AT][CT][AC][GA][GC][GTC][CGT]A[GAT][TC][GCT][CAT][TC][ACT][CG][CT][TC][GA][TG][AG][CTG][TG][CA][ACT][CGT][AT][AT][CAT][AG][CA][CA][GC][ACG][TG][GC][ACT]T[CA]
116	9.00E+01	0	NA	9	NA	NA
117	6.00E-01	0	NA	9	NA	NA
118	1.10E+01	1	5.80E+00	6	6	CGGC[AG]T[CG]TCGT
119	2.30E+00	0	NA	16	NA	NA
120	2.90E+00	0	NA	8	NA	NA
121	5.60E+01	1	3.10E+01	13	10	T[GC][GC]AC[CG]G[CGT][AGT][CGT][CG][CA][GA][GCT][TG][CT][CG]G[TGA][GCA][GT]
122	1.00E+01	0	NA	5	NA	NA
123	1.20E+01	1	1.00E+01	12	12	[AC][GAC]CT[GC][GC]TCC[AT]
124	8.40E-01	1	6.50E-03	17	13	[TG][CG][CGT][AC]C[GC]A[TG][CG][TC][CT]G[TG][CTG][GC]ACG[CG][ATC][GC][GC]TC
125	6.90E+01	1	7.10E+00	14	9	[AT][GC][CG]A[CG]GTCGTC
126	2.80E+01	1	1.80E-01	6	4	T[GT][TG][GC][TA][GA][ACGTA][GC][GAC][GC][AG][TCG][GCT][TG][AG][TA]C[GAC][GA][CAG][TCG][AT][AT][GCT][GA][GT][AT][GT][GC][AC][ACGTA][TC][AG][TCG][ACG][TA][CAG][GT][GA][GAT][CT][CG]C[AT][CT][GA][AC]A
127	5.70E-02	1	3.50E-02	11	7	T[CT][GC][TG]T[GC][TA][GC][GC]ACG[CT][CG]GACG[GT]
128	2.40E+01	1	1.80E-01	13	10	GACGG[TAC]GAA
129	3.00E+00	1	1.90E-03	16	14	[TC][TA][CT][ATC]T[GC][AC][ATG]C[GA][GC][ACG]AA[CG][CTA][CG][TAG]
130	2.70E+00	0	NA	6	NA	NA
131	1.90E+00	1	1.70E-02	8	8	[TG]G[CTA][CG][GAC][AT][TC][GC][AG][CT]GAT[CG][AC][AGT][CT][GC][CG][GT][GC][TA][GT][TAG][CGA][GC][TG][TG][CT][ACG][TG][GA][CGT][GCT][CGT][GC]G[CA][TG][CG]A
132	2.00E+00	0	NA	9	NA	NA
133	4.50E+00	1	1.20E+00	10	9	CGACGAC[AC]
134	2.20E-01	0	NA	8	NA	NA
135	2.30E+01	1	1.30E+00	11	4	[AT]T[GC][TA][GCT]AT[GT][CT][GT][TG][CG][AT][TAC][TCG][GAT][AC][CG]A[AT]
136	2.80E+00	0	NA	5	NA	NA
137	2.10E+01	1	1.90E+01	2	2	T[AC][CT][GT]CGTAG[CG][AG]C[AG][AG][CT]CGAG[AT][AT]TTC[GT][CT]AC[CG][CG][AT]A[AT][AC][CG][CG][GT]C[GT][GT]A[AG]T[AT]T[CT]G[CT]T
138	2.80E+00	1	4.80E-02	11	9	[GA][CT]C[GC]C[CG][GA]T[GA][GA]TC[GA][ATG][CG][GT][GC]C[GA][TA]
139	1.20E+00	1	3.40E-04	9	6	[AT]TGGCG[AT]A[GC][TG][TC][CG][AT][CG][GC][TA]CC[CG][TC][GC]A[AC]G[GT]CG[GA][CT]C[AT]G[GC][AT]C[GC][AG][TC][GC][TC][CA]G[AG]
140	2.60E+00	0	NA	11	NA	NA
141	2.10E+01	1	7.70E+00	6	5	[AT][GC][AT][TAC][CTA][CGT]GA[TACGA][GACTA][AG][TG][CGT][AC]T[CGT][TG][GC][AT][GC]C
142	1.90E-01	1	1.40E-01	8	4	[TA][AC][AT][TAC][ACT][AC][CAT][GA]A[CG][TAC][GCT][CGT][AT][TA][CT][AC]C[GC][GAT][AG][GAC][AG][GA][CAT][GAT]T[TA]C[AC][ACT][CAT][ACT][AC][CG]TG
143	4.00E+01	1	1.90E+01	11	8	[AT][CG]G[AG]C[CG][ACGTA][CG][CA][AT][GC][AG][CAT]CC[TC][CG]G[AT]C[GC][AC][CG]GT[CA]CTG
144	1.30E-02	1	6.80E-03	10	7	[AT][GC]T[AGT]T[TC][GT][AT][CAG][CT]GT[CT][AG]T[AT][CG][AG]T[CG]T
145	4.60E-01	1	2.70E-01	10	4	[AT][GCT][TG][GCT]G[TG][CA][TC][TAG][GT][AT][CT]C[GT]C[ACGTA]A[GA][AT][CT]G[GA][AC][AT][CT][AT][CT][TA]
146	6.30E+01	1	3.40E+01	6	4	[AT][CT][TG][CT]GT[CT][TA][TA]G[AG]
147	5.60E-01	0	NA	7	NA	NA
148	8.10E+00	1	6.50E+00	7	4	G[AG][GA]T[GA][CA][AG][CGT]TT[CT][AT]T
149	2.10E-01	0	NA	12	NA	NA
150	1.20E+02	1	5.60E-04	11	8	[CT]GC[AG]C[AGC][CG][CG]G[GC][CG]GT[GC][GC]TCG[TA][CA][GC]T[CT][GT][GAC][CG][GC]AC[GC][AT][CG][CGT]A
151	3.00E+00	1	4.80E-09	9	4	[AT][TC]TG[CA][AC][TG][AG][AG][AGT][CT][AG]TGC[AG][TG][ACT][GAC][TAG][CGT][AC][TC]G[CAT]A[TA]A[CG]TC[AT]T[GCT][CG][AT]
152	3.60E-01	1	3.40E-02	21	16	G[AT][CA][GC]AG[CG][AT]CG[TG][CA][GC][TG][CT]
153	1.40E-01	0	NA	9	NA	NA
154	1.50E+00	1	7.30E-02	9	5	[TC][GT][CT][CGT][TC][ACT][CGT][GT]T[TG][CTG][TA]C[TA][CT]G[GT]T
155	1.60E+00	0	NA	6	NA	NA
156	2.90E+01	0	NA	7	NA	NA
157	7.10E+00	1	6.60E+00	8	8	[TG][GC]CT[GT]TCGA[TA]
158	2.50E+00	0	NA	9	NA	NA
159	2.10E+00	1	9.80E-01	16	7	GGAAGT[CG]C[ACT]G[ACG][TG]C[TA][TC][CG]GG[CG][GA]C[AC]GG[CAT][TG][AG]C
160	2.90E+01	1	9.70E-08	28	8	[AG][GT]TT[GA][AC][GC]TAC[CG][CGT]G[TA]AC[TC][CG][AT][TAG]
161	2.00E+01	1	9.20E+00	16	9	CG[ATC]CCT[GC][CGA][TC]CT[TAG]CGC[GC][AG]T
162	2.10E+01	0	NA	8	NA	NA
163	5.50E+00	0	NA	5	NA	NA
164	2.20E-01	0	NA	10	NA	NA
165	2.30E-01	1	2.80E-03	17	7	[GA]A[CG]A[CG][GC]G[AT]GGT[GC][AG][TG]G[AGT]T[GC]GT[GC]A[CAT][CG][CG][AT]G[CAG]T[GC]G[AT][CG][GC][AC]C[ACG]TC[GCT][TA]
166	6.90E+00	1	2.80E+00	6	4	A[TA]C[GT][TA]T[CA][TA][GAC]T
167	5.00E+01	1	1.70E+01	11	7	GTCC[TA][CA]CGT[CGT][AG]AGG
168	1.20E+00	0	NA	5	NA	NA
169	6.20E-02	1	6.00E-02	10	7	[TC]C[TA][GA][GC][AC][AC]T[ACG][GT][TG]CC[AGT][TA][CAT][CG][CAG][GT][ACG]C[CG]A[GT]T[GC][AG]A[TG][GC]A[GCT][TG]G[CG][AT]CC[GT][AT][CA][CG][GA]G[GC][GA][CAT]G[GT]
170	5.60E-02	1	1.30E-03	7	7	[AG]CT[CT]T[AT]TC[TG]T[CG]A
171	5.40E+00	1	8.40E-04	13	13	[GC]A[GAC]C[AG][CA][GC]A[CGT][CG][ACG][GA]G[AT]CG[GT]CG[AGT][AC][CG][AGT]C[GA][TG][GC][GC][TCA]
172	1.80E+01	1	6.90E+00	9	8	[AC][CG][AG][CT]CG[CA][CG]GAG[GC][AT][CG][GTC][TC][CG][GA]AG
173	3.50E+01	1	4.30E-01	15	5	[CA]G[AGC][CG][GC][GAT][CAT][GC]G[CT][GC][AG][GC][CGA][GC][TA]G[CG][TG][GC]G[CT]G[GC][TCG]G[GC][TC][GC][AC][CT][GC][GT][TC]G[CG][TG][GC][GC][TA]G
174	1.20E+01	0	NA	13	NA	NA
175	2.10E-01	0	NA	15	NA	NA
176	5.80E+00	1	4.70E+00	30	4	[TA][TAG][CAT][AT][AT][AC][CGT][AT]C[TAC][GA]C[TA][CT]T[GCT]T[GC][AG][ACT][AT][AT][CG][AG][TC][CAG][TAC][AGT]G[AC][GA][CT][AGT][GT][CAG]G[GT][AC]
177	3.70E-01	1	3.20E-01	19	4	[AT]AAG[TAC][ACT][ACGTA][AT][AC][ACT][TC][GT][TC][GA]C[AC][CA][CAG][ACG][TCG][AC][TC][ACG]T[TC][CG][TCG][CG][GAC][AC][ACGTA][TC][CT][GCT][AT][TA][CG][AT][CGT][AT]C
178	8.70E+00	0	NA	28	NA	NA
179	5.80E+00	0	NA	20	NA	NA
180	2.30E-01	0	NA	18	NA	NA
181	2.00E+00	0	NA	6	NA	NA
182	3.00E+01	0	NA	2	NA	NA
183	3.40E+01	1	9.90E-05	20	18	G[TA]G[ACG][TA][CG]G[AT][CG][CG][AT][GCT][CG][TA]C[CG][TG][CG][GT][TCG][CG][GC]A[CG][CG][AG][CG][GCA][TAC]
184	4.40E+00	1	2.60E+00	12	5	[CT][TG]G[GA][TAG]C[GC][TCG][GC]A[CT]GG[ACGTC]C[GAC][ATC][CGT][GCT][AGC][CAG][AC]TC[GT][AT]C[GAC][GAT][ACG]G[TC]G[GA]
185	2.10E+01	1	3.00E+00	8	5	[TG][CG][AT][AG][CAG][AGC]A[TC][CG][CG][TAG][GT][GACTA][ACGTC]C[GA][ACT][GAC][GAT][GAC]T[CT]ACC[ATC][ACGTC][CA]G
186	6.00E+01	1	4.90E-02	13	7	CG[TG]C[GC][TAG][CGT]G[TC]CG[AGT]C[GC][AG]T[CG][CAT][CT][CG]T[CT]CTCG[AT]C[GC][GT][TC][CG]T[TC][CG][AG][AC][GC]G
187	3.90E+00	0	NA	7	NA	NA
188	2.10E+00	0	NA	13	NA	NA
189	1.50E+01	1	4.50E-01	10	5	[AT][CGT][AGT][TCG][CG][AGC][TAC][GC][TA][TAG]C[ACGTC][ATG][CT][GAC][GTC][CAG][AG][GT][TC]G[CA][CGA][GC][ACG]G[GA]T[GC][AG][TA][GC][CGT][AC][CG][AC][AT][CG][CGA][TA][CT]
190	9.90E-01	0	NA	8	NA	NA
191	5.00E+01	0	NA	6	NA	NA
192	1.40E+01	1	4.40E+00	13	13	G[GC][TA][CA][CG]TCGT[CA][GC]
193	8.20E+00	1	4.00E-03	18	6	[TA][TC][CG][TG][CT][TA]C[CT][AG][AT]G[GA][AC][AC]A[AC][CA][ACG][AC][GT]T[CA][CG][AC][CA][CA][GA]A[GC]G[AC]TCAC[TC][GC]GTC[CA]AT[CG][CA]AA[AGT][AG]
194	1.80E+01	0	NA	9	NA	NA
195	1.20E+01	1	1.40E-02	12	8	CA[GC][CT][GTA]GG[CT][CA][GC]AGC[AT]GG[AT]C[CG][AT]C[GC][TA][GCT][GT][AT]GC[GCT]C[CG][TG][GA]GC[GAC][GA][AT]
196	4.40E+01	0	NA	6	NA	NA
197	1.60E+01	0	NA	6	NA	NA
198	1.30E-01	0	NA	10	NA	NA
199	5.50E-01	0	NA	5	NA	NA
200	7.00E+01	1	2.60E+01	10	5	[GT]C[CGT][GAC][TAC][GT][AT]CC[TAG][CA]C[CGT][GC][GT][GT][CGT][CTA]TC[CT][GC][CAGTA][CA][AG][TA][GC][TA][CG][CG][ACGTC][CA][CGA][AG][CAGTA][CGA][AT][ATC]
201	7.60E+01	1	2.00E-02	22	10	C[GA][TC][CG][GA][AC][CT][GC][AGT][CGATA][GCT][ATCGC]C[GC]G[CT]GA[GT][CGT][TAG][CG][TACGA][TC]CG[AT]C[CG]
202	1.20E+02	1	1.50E+01	25	21	[ATG][GC][GA][CAT][GC]G[ATG][CA]CT[GC]GA[CG]G[TA]CG[GT]C
203	2.40E+02	1	6.20E+00	12	11	G[CG][GC][GA][AC][CG][GC][GT][GC][GAC][CA]GC[GA][CG][CG][CG][CG]TA[CG][GC][CG][CG]G[GC][CG][GC][AG]GG[GAT][GC][GA]CG[CAG]AG[GC]TCG[AC]CGC[CA]C[TCG]
204	1.20E+00	0	NA	13	NA	NA
205	4.50E+01	1	1.00E+01	5	5	AT[CG][AGT][TA]CA[CT][CG][ATG][AG]
206	8.30E+00	1	7.10E-02	24	18	TC[GC][GT][CT][GC][CA][AT]G[AT][CA][CG][GA][CG][GC][GT][TCA][GC][TGA]C[GC]G[CA]G[ACG][CT]G[AT][CT]
207	9.00E+00	1	2.60E+00	7	4	A[AT]C[TAG][GCT]A[AC][TCG][GAC]A[AC][ACG][AGT]T[CG][AG][TAG]T[CT][ACG]C[CAT][CT][TA]
208	3.30E+00	1	8.40E-01	13	9	[AG][TC]G[TA]T[CG]A[CG]GG[TA]G[CGT][CT]G
209	5.80E+01	1	3.60E-02	17	5	[AC][GCT]A[ATC][GTC][GC][GTC][GA][AC][CTG][GT][AG][ACT][CT][CAGTA][CT][GC][CTA][CG][GTA]T[GCT][TC][GT][CTG][CGT][CGT][CTA][CGT][GTA][TG][CGT][TG][GT][ATC]TC[CT][ACG][ACT][GACTA][CAGTA][TA][AGT]TC[GC][AG][TC]
210	4.10E+00	0	NA	4	NA	NA
211	3.70E+01	1	2.00E+00	18	9	A[AG][CG][AT]C[AG]TGAA[CA]
212	8.60E+01	1	6.00E-03	17	8	G[AT][CT]G[CA]CC[AT]GG[AC]CG[GA]CG[CA][GC]CG[CG][GA][AG][GT][GAC]CCG[AC][GT][GC][AC][CG][GC][GA][CT][GA][CA][GC]G[AC]CG[TAG]CG[ACT][CGT][GC][TC]
213	1.70E+01	1	1.40E+00	12	7	AA[CG][GT][GC]T[GC]A[CAG]G[AT]AA[TA][AC]
214	1.80E+01	1	2.10E-04	18	14	[CG][AT][GC][CG][TG]C[CG][GT][CT][CG][AGT][TCG][GC][GAT][CT][CG][AT][TC]G[CG][CA][CG][AG][GC][CG][GAT][CG]G[AG][CGT][GA][TAC][CAGTA][CG][GAT][CTG][GC][AG][GTC][GC][AC][TCA][GC]C[CG][GC][TA][CAT][CG][AGT]
215	6.60E+00	0	NA	4	NA	NA
216	9.30E-03	0	NA	11	NA	NA
217	4.90E-01	0	NA	11	NA	NA
218	2.60E-01	0	NA	33	NA	NA
219	1.40E+01	1	8.10E+00	8	8	[CG]A[CG]G[AG]CGA[CG]G[AT]C[CG]T
220	1.60E+01	1	1.00E-04	21	12	GCCG[AG]G[AG]T[CG][GT][CA][CG]GAC[GAC][TA][GC][GC][TA][CG][GA][TA][CGT][GA][GT]C[GC][CGA][GT]GCC[GA][CT][CG]G[TC][CG]G[TA][CG][GC]T[GC][GC]
221	3.80E+00	1	2.20E+00	11	6	T[CT]TC[CG]ATCAT[GC]G
222	2.90E+00	0	NA	14	NA	NA
223	1.80E+02	0	NA	8	NA	NA
224	4.40E+01	0	NA	10	NA	NA
225	4.00E+01	1	3.70E+00	13	10	[AG][ATCGC]G[TC][CA]C[ACG][GT][CGA][GA][CT][CG][TAG]C[GC]TC[CG][TG][CG][GC]
226	7.30E+00	0	NA	16	NA	NA
227	1.60E+01	1	1.30E-11	36	28	[GC][CA][CG][GC][GC][CT]C[AGC][CG]G[TAG][GC][CG][GA][CA][CG][GA][GAT][CG][AC][CAT][GC][AGT]C[CG][TG][CG]G[TAGCC][CAG][CG]G[CT]C[TGA]CG[GT]C[CG][GCT]C[GC][AG][CT][GC][ATC][GTC][CG][CAG]
228	5.20E-02	1	3.10E-02	27	13	T[CG][AG][AC]C[CTG][TG][CG][TG][TG]C[AGT][TG][CG][GCT]CC[ACG][ACG]C[GC][AT]CA[AC]C[CAG][TG][CT][GCA][TAG][CG][ACG][AT][CG][GC][TGA]C
229	6.90E+00	0	NA	9	NA	NA
230	8.00E+00	1	5.40E-01	24	5	[TA]G[CGT][TG][GA]A[TG][CAG][GC][CAT][CGT][GA][CAT][GC][GTC][TA][GAT][GC]C[CT][GAC][CAGTA][GTC][TA][TA][GC][TA][TA][CT]G[AGC]G[ACGTC][TAC][GT][GCT]G[CA][ATG]
231	5.50E+00	0	NA	11	NA	NA
232	1.70E-02	0	NA	13	NA	NA
233	7.00E-01	1	1.10E-01	9	9	[AG]T[CG][AG][CA][CG][CG][TG][GC][AT][TCA][GC][TCA][GCT]C[GT][GC][ACT]CA[TGC][TC][CT][GC]G[TAG][CT]GA[CG][GC][AT][AC]
234	8.10E+01	1	3.30E+01	7	4	[AT]C[CG][GCT][TA][CT]TC[CT]T[CT][AG]C[CG][ACT][TA][CAG][CG]A
235	1.20E+01	1	1.70E+00	9	7	CGGAG[GA][AT]CGA[CG][GC][AT][GC]A
236	6.60E+00	0	NA	9	NA	NA
237	3.50E+01	0	NA	6	NA	NA
238	9.10E+01	1	1.70E+01	7	5	A[CG][AC][TA][GAC][GC][AC][CG][GA][AG]G[GC][TCG][GAC][TC]TG[AG]
239	3.50E-01	1	4.50E-02	11	11	[AC]CTC[AG]AC[CG]G[CT]G[ACT][CG][GA]A
240	2.20E+01	1	1.10E-02	19	7	[TG]TGA[GA]CA[AC][CG][TAC]C[GC][GC][CG][CT][GC][TCG][CG][GC]C[GT]T[GC]CGTA[CT][GAC]G[AG][TC][CGT]GG
241	3.30E+01	0	NA	12	NA	NA
242	1.20E+01	0	NA	7	NA	NA
243	5.30E+00	0	NA	13	NA	NA
244	3.90E+01	1	6.40E-01	11	5	[AC][AG]A[CT][CAT][AG][AG][AT][TAC][TA][GAT][CGT][GACTA][CA][AT][CAT][GACTA][AT][CTG][TA][ACG][ACT][AG][TAG]
245	9.30E-02	0	NA	15	NA	NA
246	1.40E+00	1	1.20E+00	10	10	GTTCA[TCA][CG][TG][CT]
247	3.30E+01	1	8.80E-07	19	18	[AG]CG[GTA]C[AG][AT]C[CG][AGC]C[GC][TA][CG][CG][TAG]C[CG][ACT]C[CG][TG]C[GA][GAT]C[GAC]AG
248	1.10E+00	1	3.40E-01	24	8	[CT][ATG][GT][GC][TG][TA][GCT][GT]C[CG][GT][TG]C[GA]A[CG][GAT][ACG]G[ACG]A[CG][AGT][TAC]C[AT]T[CG][CG][CG][CAG][AC][AT][GA][GT][GAT][CG]TT[GC][AG][TC]
249	8.30E-01	1	1.40E-20	51	44	G[ACG][CG][GC][TAGCC][CG][GC][TA][GC][ACG]T[CG][GA][ACT][CG][CG][GTA][GC][GA][TAG]C[GAC][TG][CG][GC]C[GC][GC][ATC][CG][GC][TAG][CG][CG][CAG][GC]G[TC][CG][CG][TA][CG][GC][ACG][CG][GC][TC][CG]G[ATCGC]
250	3.80E+00	1	5.90E-01	9	9	[TC][GC]TTCGT[GA]C[GC][CAT][CT][CG]
251	6.40E-01	0	NA	9	NA	NA
252	6.40E-01	1	6.00E-02	15	10	C[GA][TG][GA][CT]G[AG][AGC][TAG]AG[AG][AGT][TCA][CG][AT][TCG][TAC][GCT][CAG][GT][GAC][AGT][TCA][AC][CT]
253	2.30E-02	1	5.60E-04	10	4	[TC][GCT][GA][AT][AT][AC][GA]T[CT][CT][AC][GT][CGT][CG][ACT][CAG][CG][GAT][AT][CAG][CA][CT][CA][GAT]A[AC][ACGTA][GC][TG][AC][CG][AT]T[AG][AC][CT][GT][AG][TCG][CG][TCG][TG][AC][AC][ACG][GT][TAC][AG]A[AG]
254	8.60E+01	1	7.30E-06	30	20	[GTC][TA]C[GC][AC][CG][GC][AC]C[GC][ACTGG]CG[CGT]C[CTG][AT][CG][GC][GT][CG][GA][AG][CG]C[GT]G[CT][TGACA]C[GC][CGT][CG][GC][TCG][CG]G[ATG][GC]GA
255	6.90E+00	1	6.60E+00	12	11	T[GC][CT][GT]G[GA][AC][GC]A[TC][CT][TG]CCT
256	7.60E+00	0	NA	9	NA	NA
257	1.80E+01	1	1.90E-02	9	6	T[GT][TC][CT][GC]G[TG][AGT][TG][CA]GTCG[AC]CAT[AC]A[ACG]G[AGT][GC][AC]C[GT]TC
258	1.60E-04	0	NA	14	NA	NA
259	3.60E+01	1	4.60E-02	13	6	[AT]C[GA][AC][AG]GTC[CG]G[CG]G[CA][AC][GC][TA][TG][AG][AT][TG][CA]TG[AT][GC]T[TA]C[ACG][TG][GC][CGT][CT]A[TC]GG[GT]C[AG][AT][AT]CGG[TC][ACT]
260	1.30E+00	0	NA	12	NA	NA
261	9.80E+00	0	NA	6	NA	NA
262	4.00E+01	1	1.40E-01	15	7	CAC[CG]CC[GCT]G[CAT][TC][TG][GT][TC][CG][GT][CT]C[GT][AC][GAC][TCG][GC]T[GCT][GC]CTAC[TC][TAC][TC][CG][TA][CA]TT[TC][AG]C
263	1.00E+01	1	1.70E-02	12	11	G[GT][CA][CG][AG][CG]CAG[GT][TAC][CG][CG][AC][CG][GC]A[AC][GC][TAG]C[GC][AG][TC][GC][GCT][CT][GC][CA][GC][CG][GAT]CGA[TA]G[AT]T[CG][AC][GTA]C[GA]C[CG][ACT]C[GC][AC]
264	3.70E+00	0	NA	4	NA	NA
265	3.20E+00	1	7.30E-02	16	9	[AG]GTGGT[TA][GC][AG][AT]
266	4.00E+00	1	5.70E-04	7	4	[AC][TA][CG][CT][GT][TAG][CAT][CT][GAT][CT][GT][CT][CA][GA][AT][CG]A[AG][AT][CAT][TG][GAC][CT][GT][CG][ACG][GAC][ACT][CT]T[ACT][TG][GT]T[CT][TA][AT][GA][TG][GCT][CAT][GAT][CAG][AG][AC][GC][GCT]A[AG]
267	2.90E+00	0	NA	4	NA	NA
268	4.10E-02	1	2.90E-04	13	11	CATC[TA]G[GCT][AC][GC]AA[ATC]TT[CG]
269	1.00E+01	1	4.90E+00	8	7	GAC[GT][TA]GA[TC][CT][TA]T
270	1.30E-01	1	3.90E-10	19	3	A[TG]AT[GT][GC]A[AT][AC]A[TC]C[TA][AC]GT[CA]C[AT]C[TA]A[GA][CA]T[CT][TA][AT][AC][CT][CG]TAG[TA][TA][AC]A[CG][TG]A[GT][CT]TT[CT][AG]C[TC]
271	3.10E-01	0	NA	7	NA	NA
272	3.40E+00	1	6.00E-01	10	4	[AT][CT][GT][TG][TA][CA][AG][CAG][TG][ACGTA][GA][TCG]C[AC][GT]C[AG][AT][GT][AG][CAT][CT][CG][TG][GC]A[GT][AG][GC][TA][GT][CG][GAC][CGT]C[GCT][AG]GA
273	3.30E+00	0	NA	21	NA	NA
274	7.20E+00	1	1.60E-01	9	5	[AGT]T[TA][CG][AT]T[TA][CT]G[ACT][TA][GT]
275	1.10E-01	0	NA	7	NA	NA
276	5.70E+01	1	6.90E+00	10	4	T[GCT][AT][ACGTA][ACGTA][CG][TCG][GAT][GA][AC]C[AC][TAC]G[GCT]A[AG][ACG]T[GC][AG][AT][CG][CG][AT][AT][CG][CA][CGT][GC][GT][CT][ACGTA][AC][GAC][TC]T[AG][AC]
277	6.30E-04	0	NA	41	NA	NA
278	3.70E+01	1	3.10E-01	11	10	[GT][TCG][CG][CAG][AC]G[CT][CAT]CGA[CA]G[AGT]CG[AT][CG][CG][TC][CG][CAT][CTAGA][GAC][AGC][ACG][CT][GA][TG]
279	5.10E+00	1	4.90E-02	6	6	G[AT][GC]C[TA]GGCCGA[GC][GA][GC]GC[TA]C[GC]A
280	9.20E+00	0	NA	9	NA	NA
281	9.60E-02	0	NA	22	NA	NA
282	7.50E+00	1	7.10E+00	14	5	[CT][AG][GACTA][AC]A[GTA]CG[CGT][TA][TG]C[CA][ACGTC][CAT][TA][TC][CG][TC][TAC]C[GACTA][TA][GCT][TAC][AG]
283	2.40E+01	1	1.50E-03	25	21	AG[CG][TC][GT]GTCG[AT]CA[CT]
284	1.90E-02	0	NA	20	NA	NA
285	3.60E+01	1	2.30E+01	13	9	[AG][CG][CG]C[TC][GC][CAT][CTA][GC][TA][CTG]C[GC][TC]G[AGC][AT][CTG][ACG][CA][CT]C[TGA][CG]G[TC]C[AGC]
286	1.10E+02	1	5.50E+01	8	2	T[AT][CT]T[CT]CAA[GT][AG][AC][AC][CT]ATG[AG]TTC[CT]CAGG[AT][AT]T
287	1.70E-01	0	NA	8	NA	NA
288	4.10E-01	0	NA	6	NA	NA
289	3.20E-01	1	2.30E-04	39	33	C[GCA]T[CG][CG]TCG[GTC]CG[ACT][CG][CA][GA][GC][CTG]TCG[AGC][CA][GC][AGTCC][CT][GC][GCA]C[GC]
290	1.10E+00	1	3.90E-02	8	5	[CA][CAT][TA][CTG][CTG][GAC][CG]T[GA][TA][CAT][GT]A[AGT][ACG][ACT][GCT][CAT][TG][CG][AGT][ATG][GC][GACTA][ACGTC][ACGTC][TACGA][CAGTA][ACG][AG]T[CT][GAC][ACT]T[CAT][GTC][TA][GT]
291	6.20E-01	1	1.80E-01	9	5	T[CGT][TCG][TC][CG][TAG][TA][CTG][AGT][AC]G[GC][TA][ACGTC][GC][GT][GCT][AGC][AG][CT]CG[AT][CT][TA][GT][GAT][CG][TC]
292	2.10E-01	0	NA	11	NA	NA
293	6.70E-01	0	NA	7	NA	NA
294	3.90E+00	0	NA	10	NA	NA
295	1.90E+00	1	3.30E-02	15	10	[TC]CG[GA][TC][GT][GCT][CT]G[AC][CG][GCT][TAG]C[AGT][CAT]C[GC][CG][CAG][GC][AC]CG[ACG]C[CT][TAC][CG][GC][CG][CG]G[AGC][CG][GC][AG][CG][GAT][TAG]C
296	6.00E+00	0	NA	4	NA	NA
297	5.60E-02	0	NA	15	NA	NA
298	2.70E+01	0	NA	20	NA	NA
299	2.40E-01	1	2.20E-02	13	4	[AG][AC][TG][ACT][AC][AG][CAG][AT][AC]A[GAC]A[CAG][GT][TA][TA][CT][CA][GC][GA]A[AC][AGT][ACGTA][GC]GT[TA]
300	2.90E+00	0	NA	11	NA	NA
301	3.20E+00	0	NA	8	NA	NA
302	9.10E-01	0	NA	16	NA	NA
303	2.50E+01	0	NA	9	NA	NA
304	6.00E+01	1	4.30E-02	17	12	[CT][GC][GCT][TC]GA[TC]C[TG]C[CG][GT][GCT][GC][AT]TC[CG]C[GC][GA][AT]GG[GAT]C[ACGTA][TG][GC][AG][CG][GC][GC][ACT]G[GA][CT]G[GTA][CTA][CG][AG][TG]CGG
305	5.20E+01	1	4.40E+01	4	3	AT[ACT]GT[CT]CT[GT][GC]T
306	3.40E-01	0	NA	25	NA	NA
307	1.20E+00	0	NA	8	NA	NA
308	1.90E-01	1	3.80E-02	5	4	G[AG][GT][CG][CA][TG][CG][GT]T[GCT][CT]A[CG]TC[GA][AT][GCT][CGT][AC][AT]G[CT][CT]G[GA][TAG][GT][GC][GCT][TAG]A[ACGTA][TG]C[AG]
309	6.00E+00	1	2.10E-01	13	8	[ATC]T[ACGTA][GC][AC]TGA[AT][CA][AC][GA]C[GA][AG]G[GT][TC]
310	2.20E+00	1	6.80E-03	18	14	[GC][GA]TCC[GA]G[GC][AG][CA][GC]TC[GA][AGT]C[GC][AG][CG][GC][TA]
311	4.30E+00	1	7.00E-01	7	5	[CT]C[AGC][TG][GC][GC][ACT][TCG][GTC][ACT]CG[ACT][CG]G[TA]C[GCT][AGT]CG[CGA][ACG][AC][CT][GC][GA][AT][CG][CG][GTA]G[ACG][CG][CT][GAT][GT][CT][CA][ACG][GT][CAT][CG][GC][CGT][TC][TG][CG][TAG]
312	9.00E-01	1	5.30E-03	10	5	[ACT][GTA][GT][AT][GC][ATG][GAT][ACG][ACT][TA]T[TG][GT][ACT][TC][GAT][GAT][CA][AGT][TA][CAG][CAG][CGA][CG][GACTA][AC][GA]A[GA][AGT][GTA][ATC][ATC][GTA][TG][CT][GT]C[CTA][AGC][ACG][ACG][TC][TC][GC][TG]
313	6.40E+00	1	5.20E-02	10	4	[TA][AT]C[ACGTA][GCT]TC[AG][CG][GAT][AT][GT][AC]A[CA][TAG][GT][GT][CT][AT][CT][AG][TAG][CAG]AA[ACT][ACGTA][TAG][CG][AT][CGT][TC]A
314	7.30E+00	1	4.90E-02	13	7	G[AC][AC][GAC]GTC[AC]T[CA]G[CA]ACTC[AG]TC
315	8.70E+00	0	NA	21	NA	NA
316	1.10E+00	0	NA	6	NA	NA
317	1.60E+02	1	2.80E-03	15	14	[GT][TCA][CG][CG][AG][GC][CG][GTC][CG]G[GCT]CG[AGC]C[CGATA]C[CG][GC][TGA][CT]G[AT][GCA][CG][AT][GC][CG][TCG][CG][GC][TCA][CG][GAC][GA][GC][GC][GCA][GC][GC][GA][CG]G[GCA][CG][GACTA][ACG][CT]G
318	7.80E+01	1	4.90E+00	18	4	[AT][TA][AC][AT]G[GT][ACT][AC][GT][TG][CG][AG][TC][TG]T[GT][AC]A[CG][TG][ACG][AT][CG][CAG][TG][AC]
319	7.40E+01	1	1.20E+01	7	4	[AG][AG]G[AT][AG][AC]G[ACG][CGT][AC]A[TAC][AT][GA][AG]A[CG]G[GT][CAG][AG][AGT][CG][TCG][TA]C[TC]
320	5.50E+01	1	3.60E+01	7	7	[TA]TC[AC]CCGGT[CT][TC]CA
321	6.20E-01	0	NA	13	NA	NA
322	3.60E+00	0	NA	4	NA	NA
323	2.00E+00	1	5.00E-01	15	10	[TG]C[AGT][CT][GCT][TG][AT][CG][CT][TC]GG[AT][CTA][AG]
324	6.90E+00	1	5.40E+00	10	6	T[GT]C[CT]T[CG]GTCAT
325	1.40E+01	1	5.30E-03	21	3	GTCGT[TA][CG][TG]CC[AT][CG][TC]GCGTCGG[CA]G[TA]ACG[CG]G[TA][CA]G[AG][TG][CG]C[GT][CG][GA][GA]C[TC][TG]CTC[CG]TC
326	2.00E+00	1	1.20E-01	20	10	[TG]C[GA][GACTA][CG][GC][AC][CG][TGC][TA][CG]G[GC]C[GC][TC]G[TG][CAG][GCT][AGT][TA]C[GA][CG]CGA[CG]
327	2.30E+01	0	NA	7	NA	NA
328	5.20E+00	0	NA	6	NA	NA
329	2.70E+01	1	2.30E+01	8	5	[TC][GC][GT][ACT][CAG][GAC][ACT][GC][TA][GAT][ACG][GACTA]C[CG][TAG][ATC]G[GC][AG][GC][TA][AGC][CGA][TA][GACTA][GT][GA][ATG][GC][TC][GAC][CG][GA][GTA]G[GC][AC][GC][CG][AC]
330	6.50E-02	1	5.70E-02	8	6	[AG][AT]G[AC]AGGTCAT[GC]GA
331	8.60E-02	0	NA	8	NA	NA
332	7.30E-01	1	4.70E-03	32	23	[AC][GC][GAC]T[CG][GA][GTA]C[GC][CTG][GC][GA][CGT]C[CGT][TGA][CG][GA][CG][CG][GC][AC][CG][GCT][TA]C[GC][AG][GC][ACG][AT]C[CAG]T[CG]G[ACG]C[CG][AGT][GA][AC][TA][CG][CGA][AG][CG][GC]
333	1.50E+01	1	2.20E+00	11	11	[TA]C[GC][AC]CG[TC]CGT
334	3.10E+00	1	4.20E-04	7	7	GA[AC]C[AT]TT[CT]C[TA][GC][CT][ACT][TA]GT[TG][AT][CT]
335	4.90E+00	1	1.00E+00	7	5	A[AC][ACT][ATC][CA][TA][CG][AGT]C[TA]C[GC][AGT]T[GTC][AGT][GAC][ACT]T
336	2.90E-03	0	NA	16	NA	NA
337	2.20E+01	0	NA	5	NA	NA
338	4.50E-01	0	NA	8	NA	NA
339	3.90E+01	1	3.50E-01	19	6	[AG][CGT][GT]C[TC]T[CG][TA]T[CT]G[GT]TC[AC]C[CT]C[CA]GTG[CA][TA][TC]TCG[GC]TG[CT]TG[CG][TA]C[AGT]
340	2.10E+00	1	1.50E+00	8	8	[CT][TG]CGA[CG][CA][GA]C[GA]TCG[AC]
341	7.10E+00	1	4.60E-02	8	7	[AC]AGTTGC[AT]GA[TAC]
342	1.20E+00	1	1.10E-34	57	41	[GC][GC]TC[GA][AC]CG[AC][CGA][CG][AT][GC]G[TA]C[GC][ATG][CG][GC][TAC][CG][CG][AT][CG]G[AT][CG]G[ACT][CG][GC][GC][CG][GC][ATG]C[GC][TCA][CG]G
343	4.10E+00	0	NA	8	NA	NA
344	1.10E+01	0	NA	16	NA	NA
345	8.60E+00	1	6.10E-01	21	5	T[TC][GTA][TCG][CAG][GTC][TA][CTG][AC][GC][TC][TC][ACG][AGC][GA][TA][ATG][AGC]A[ACG][GC][ATG]TC[AT][AT][CA]
346	1.80E+00	1	1.50E-03	17	6	G[GT]TGAT[GC]GTG[AC][AG]GCAG[TG][CT]
347	3.10E+01	0	NA	7	NA	NA
348	1.20E+00	0	NA	8	NA	NA
349	5.30E+01	0	NA	5	NA	NA
350	4.60E-01	0	NA	5	NA	NA
351	1.20E+00	1	8.00E-01	15	11	[TC]G[CG][CT][GC][CGT][AT]C[AGC]CG[TG][TAC][CG][GC][GT]G[GC]C[GC][AT][TC][GC][CG]TC[ACG][CA]C[TA][TC]CGA[TC]CAG[GT][GTA]
352	4.00E-01	0	NA	8	NA	NA
353	7.10E+01	0	NA	10	NA	NA
354	6.50E+00	1	2.40E-01	25	16	CG[GT]CG[TAG]CC[GC]GGACG[ACG][CT]GA
355	4.40E+01	1	8.10E+00	10	9	GT[AG][CG]G[GT]GA[GC]T[GAT]
356	1.40E+01	1	8.80E-06	13	5	A[ACT][ACT][CT][TA][CG][AG][AC][CAG]A[TA][GC]A[AC][CA][AT][TAG][CA][AGC][CT][CTA][CT][TG][GCT][AGT][ATG][CGA][TA][TA]
357	8.90E+00	1	1.70E-02	10	8	AC[GC]A[CG][AG]TCG[AT]C
358	1.40E+01	1	4.50E-01	17	17	G[TG]CG[AC]C[CG][AG]G[GC][GAC]C[GC][AT]G
359	1.40E-01	1	2.60E-02	16	11	[CA][GT]AT[CG][TA]T[CG][AT][AGC][AGT]A[CT]C
360	1.60E+02	1	3.30E-01	7	6	CG[GA][AGT][CG]ATCACG[GA]TCA
361	3.70E+01	0	NA	12	NA	NA
362	3.80E-01	0	NA	12	NA	NA
363	3.90E+00	0	NA	9	NA	NA
364	9.00E-01	1	3.00E-05	12	5	AA[GT][TG]T[GT][GA]C[AT][AG][CT][CAG]A[AC]C[TC][CTG][ACGTC][AC][CG][TC][ATG][AT][CTA][CG][TAC][GTC][GACTA][TG]
365	5.00E+00	1	2.40E-09	21	8	GG[AG]CG[AC][CG][CG][AT]GC[AT][CG][GC]A[GA][CG][ACT]CG[AG][CT]G[GC][CG]C[AG][CGT]G[GA][CT][CG][GT]CG[GT][CA]G[ATC][CG]GA[CA]G[GC]CG[AG]
366	3.30E+00	0	NA	6	NA	NA
367	7.70E-01	0	NA	10	NA	NA
368	7.70E+00	1	9.40E-01	8	5	[TG][TG][CG]C[TG][CGT]CT[TG]C[GT][TC]G[CT][GC][TG][TG]
369	6.00E+00	0	NA	11	NA	NA
370	3.40E-01	1	1.30E-02	30	27	[TC][GC]G[CA]G[AT][TA]C[AG][TC][GCT]
371	5.40E+00	0	NA	3	NA	NA
372	6.00E-01	0	NA	9	NA	NA
373	2.40E+00	1	9.00E-02	7	4	[GT][AT][CGT][CAG][AC][TA][CT][GA][TA]CA[CG][CA][CAT][GA][TA][AG][AC][GCT][AC][TA][CG][AT][GT][CA][CA][GT][TG][GA][GT]T
374	1.60E+01	1	9.50E+00	16	4	A[AG][CT]AC[CAT][ACGTA][GAC]A[AC]C[TAG][CG][TA][CAT][GAC]ATCT
375	8.30E+01	1	2.60E-01	14	7	[TC][CAG]ATG[GA]CG[TA][GT]C[CGT]G[CA]T[CA][CA]TG[AC][GT]G[GC]T
376	4.90E-01	0	NA	11	NA	NA
377	2.50E+01	0	NA	5	NA	NA
378	1.20E+01	0	NA	11	NA	NA
379	1.20E+01	1	1.70E-01	4	4	T[AC]A[AC][CGT][TA][CA]T[AGT][CAT][CG]T[GT][AG][AT]
380	1.40E+00	1	1.20E-02	5	4	[AG][GC]G[AT][AC][AT][GT][CT][GAT][CAT][TG][ACT][CT][CT][CT][AG][TG][AG][TCG][TCG][CA][AT][CT][CA][AG][TA][GT][AT][AG][GCT][AT][GCT][TCG][GA][GT][CGT][CGT][ACT][GA][AT][TAG][AT][TG][CT][TCG][GT][AT]
381	2.70E+00	0	NA	10	NA	NA
382	4.20E+00	0	NA	4	NA	NA
383	2.80E+01	1	2.50E-02	6	6	T[CG]A[CT]C[ACT][CG][ACT][TA]C[CG][GC]G[AG]T[CG]AT
384	4.80E+00	1	1.10E+00	10	8	[CG]GG[AG][CAG][GT]A[CG][GC][GCT]C[GT][AT][GTC]G[TA][CA][CG][TC][GC][CG][AT]C[CGA]T[CAT][GC][ACT][ACGTA][CG][CG][CA]G[TCG][CG]C[GA][AC][GC][GA][CG][GA][CTG][ACGTA]G[CTA]G[CT][ATG][CT]
385	1.10E+00	1	4.90E-03	27	17	[TC][CT]G[CAT][CG][GC][AGC][CG]G[AT][CA][CG][TAG][CG][CG][AC][GA]G[TC][GC][GTA][TC]CG[AT]A[CG][GT][CA][CG][TC][CG][CAG][GCT][GTC][GT][GC]CG[TG]
386	9.10E-02	0	NA	14	NA	NA
387	6.00E-01	0	NA	7	NA	NA
388	8.50E+00	1	1.10E-03	16	16	G[AT][CGA][GC]TC[GC][TA]C[GT][GT]C[GC][TA][CG][CG][AGT][CTG]G[TG][CTA][CG][GC][CT][CG][AG][CA]G[TA]
389	4.70E+01	1	1.90E-05	32	16	[AT][CG]G[CTA]CGA[GC][GA][AT]C[CG][TG]C[GT][TA]CG[CA]C
390	1.60E+02	1	1.20E+00	23	17	GTGA[TC]CG[GA]
391	3.30E-01	0	NA	15	NA	NA
392	2.30E+01	1	1.50E-02	15	6	TG[CG][CT]C[GT]GGCTG[TA]CATGAC[GC][AT][CG]CAC[CG][TG][AT][AT]G
393	1.30E+01	0	NA	11	NA	NA
394	7.00E-02	0	NA	9	NA	NA
395	6.50E-01	0	NA	8	NA	NA
396	3.40E+00	0	NA	8	NA	NA
397	2.40E+01	1	2.30E+01	15	15	[GC]A[GA]G[TC]C[GA]T
398	1.20E+01	1	2.40E+00	4	2	TT[CG]T[AT]GA[AT]TAA[GT]T[CT][AT]C[AT]
399	1.60E+00	1	1.70E-01	8	4	[AT][GT][ACG][CG]G[AT][CA][AT][GT][TC][CG][AC][GT]G[AGT][AT][CT][AT][AC][ACT][AG][ACG][GT][GT][GT][CAG][TG][AC][AC][TA][TCG][ACGTA][GCT][TG][CAG][TA][CG][CAG]GG[AT]
400	1.40E+02	1	5.10E-06	24	13	G[AG][ACT]G[GC]C[CG]A[GCA][GA][CG][CG][GC][AG]GG[GAC][CT]G[ACG][CG][GC][AGT][CA][GC][GACTA][TC][GC][AG][TCG][GC][AGC]C[GC][GT]CG[TAC][TG]G[AT]
401	3.30E+01	1	1.70E+00	33	17	[TA][GC][GC][GAC]CG[AG]C[CG][GTA][CG]G[AT][GC][AC][CT][CG]G[CT][CG][GC][GT][GC][AGT][CT]C[GC][TA]CG[CT]C[CGT][AG][CT]GA[CG]
402	1.60E+02	1	1.40E-02	18	11	TG[CA]TG[CA][CT]G[GA][AT]CA[CG][CG]GC[GA][GC][ACG]GA
403	2.30E+01	1	7.40E-01	11	7	TC[AG]TCCT[GC][GC][TC][CG][AG]TC
404	1.30E-01	0	NA	11	NA	NA
405	1.10E+01	0	NA	12	NA	NA
406	3.10E-02	1	4.20E-03	29	5	[GT][TC][CT][GAT][GT][GCT][CG][AT][TA][GC][TG][CGT][GC][GC][CGT][AGT][CAGTA][AT][ATG][GTC][GAC][TCG][GC][CAT][ACG][TAG][CTA][AG][CAT]T[CT]A[GA][AT][GC][AG][AG]A[TA][ACG][AGT][AGC][CT][CTA][GC][GA][TACGA][TAC][ACT]G
407	2.50E-01	1	5.30E-02	8	8	A[GAC][GA][AG]C[TA][CAT]G[AT]T[GC][TC]C[GT][GA][TAG][CGA][AT]T[GT][AT]
408	1.20E+01	0	NA	6	NA	NA
409	2.00E+01	0	NA	4	NA	NA
410	3.10E+00	0	NA	10	NA	NA
411	1.70E-01	0	NA	10	NA	NA
412	7.70E-01	1	7.20E-01	25	11	[AC]G[TA][GAC]T[AGT]G[AG][GT][CG][AT][CT]G[TG][TG]TC[GC][GA]A[CA]
413	4.30E-03	0	NA	12	NA	NA
414	1.10E+01	1	2.60E-03	20	19	[AT]CGA[CG][GC]T[GC][CAG][CTA][GC]G[CGA]CG
415	9.60E+00	1	2.60E-03	22	11	[ATC]CG[GC][CG]G[AT]G[GTC]TCG[AGT][TC][CG][TA]CG[AT][TA]CA[CG][CAG][GTA][TC]G[AT]
416	1.40E-01	0	NA	13	NA	NA
417	5.80E-02	1	5.60E-02	10	5	[ATG][CG][TG][GAC][TA][GTA][ATC][TACGA][GT][GA][GC][CTG][GAC][AG][CAT][CGT][CAG][TA][CGT]G[GTC][TAG][GC][AT][GC][AG][GT][TA][GTA][CGT][GAC][GT][ACGTC][GAC][AGT][CT]GG[AT][TC][GCT][AC][CA][GT][GA]A[GTA][CGT][ACG][AG]
418	2.00E+01	1	3.40E+00	20	4	ATC[AG][AGT]T[AC][GA][CA][GA][AC][CG][AC][AG][CAT][ACG][GT][TCG][GCT][CAT]G[AT]A[AT][AT][AGT][CAT][GCT]A
419	1.40E+00	1	4.30E-01	7	7	CA[GC]G[CG][CG]G[GA]A[GAC][TG][CG]G[AG][CG]GAA[GC]
420	1.10E+01	1	9.90E-03	10	5	[AC][TAC][TC][CAT][GA][TA][ATG]C[AG][AG][GAC][TA][GA]CG[ACT][AG][TACGA][GA][TAG]T[TACGA][CTG][TC][CT][TCG][GAT][GCT][AC][GTA][TAG][CA][CTG][AGT][CG][GCT][GT][GT][GA][CT][CAG][TCG]T[ACT][GC][GA][TAC]
421	5.30E-01	0	NA	4	NA	NA
422	1.90E+00	1	8.80E-01	22	21	[GC][CAG][GC][CG][GT][CTG][GC][GT]CG[AT]C[GT][GT][TC][CG][TG]C[CG][AT][GCT][GC][CA][GC]G[GA][CT]C[AG]
423	7.30E-01	0	NA	14	NA	NA
424	3.80E+01	0	NA	12	NA	NA
425	2.90E+00	0	NA	4	NA	NA
426	3.30E+00	0	NA	6	NA	NA
427	1.50E+02	1	7.00E-02	8	7	[TG][CA][CG][CAG]GCAGC[AG][TG]CCG[CG]AG
428	2.50E+01	1	1.00E+01	10	4	[CT][CA][GA][TG]C[CGT][AC][AT]GA[TCG][TAC][ACGTA][GT][AGT][AG][CG][AG]A[ACGTA][TA][GCT][CAG][GT][ACT]G[TA]A[GAC][CGT][AT]G[TAC][CG][GC][ACT][GT][AG][CA]A
429	1.30E+00	0	NA	11	NA	NA
430	4.90E+00	0	NA	5	NA	NA
431	1.20E-01	1	5.30E-03	20	20	T[GT][TA]TCG[AC]
432	3.60E+01	0	NA	17	NA	NA
433	1.40E+01	1	1.70E-02	22	11	C[TCG][TG][TC]GA[CG]CT[GT][CG]AC[GA]T
434	9.10E+00	1	1.50E+00	8	5	[TC][TC][CG][GC][GC][AGT][AT][CA][AGT][CAT][GCT][AC][GTC][AGT][CA][ACG][CTA][TC][CG][AT][ACT][GCT][CA][GTA]G[AG]A[CAT][GTA][CGT][CAT][GA][TG][TC][ACGTC][CAT][GCT][TAC][TC][CAGTA][AT]
435	3.70E+00	0	NA	4	NA	NA
436	2.40E-02	0	NA	8	NA	NA
437	1.10E+00	0	NA	6	NA	NA
438	5.90E-01	0	NA	9	NA	NA
439	5.20E-02	0	NA	6	NA	NA
440	5.30E+00	1	2.30E-01	8	8	GTG[AT][AT][CT]C[CG]GT
441	2.70E-01	0	NA	18	NA	NA
442	2.00E+01	1	8.50E-01	28	7	[TG][AG][CG][GA][GT][CT][CT][TG][CA]GT[GA]A[AC]C[GT][AG][CT][GC][GT][TG][TA][ACG][ACG]G[TA][TA]GC
443	5.00E+00	0	NA	12	NA	NA
444	8.20E+00	1	9.00E-04	24	20	CG[GTA][GC][CG][AC][GA]G[TC]C[GCA][ACTGG][GC][GC]ACG[ACG][GC][GC][AT][CG]C[TA][GC][GC][TGC][CG][CG]
445	1.40E-01	1	1.10E-01	7	3	G[AT]CCA[CA][CT]G[TA]TC[ACT]A[TC][TA][AGT]T[GA][GA][AC][AG]C[GC]GTG[GA]T[CT][GC][TC][GT][ACT][CG][TA][GA][GC]A[ACT][AC][ACG][GA][GT][TA]G
446	5.40E+01	1	3.30E-05	10	6	C[GT]TG[AC]C[CG]TC[AG]AGC[AC]GG[CGT][TC][CT]G[AG]GGT
447	1.90E+01	0	NA	13	NA	NA
448	3.60E-01	0	NA	8	NA	NA
449	9.20E+00	0	NA	3	NA	NA
450	9.40E-01	1	3.20E-01	8	5	[AG][AC][AGT][TA][TC]C[TC][CA][GA][TC][AG][ACT][AT][ACT][TC][TC]G[CAT][TA][CGT][AG]
451	5.60E+00	1	8.50E-03	21	5	[AT][AG][CAGTA][TC]G[TACGA][TA][CAGTA][ACG][ATG][GAC][TA][TA][TA][TC][GACTA][TC][AT][AGT][TA][GACTA]AC[TAC][GCT][CG][AT]
452	3.70E+00	1	9.90E-01	13	13	[CG][TA][GC][CA][TG][GC][GTC]TG[CAT][TG][GC][GA]CC
453	4.50E-01	1	1.00E-01	10	5	[AT][CGA][GTA][TC][CTA][GACTA][ACG][AC][CT]T[CTA]G[AC]T[GC]T[ACGTC][AC][CGT]G[CTG][ACT][GA][AG][TA][TG]
454	4.80E+00	0	NA	8	NA	NA
455	5.40E-01	1	5.20E-03	24	17	A[CA][CG][CT][TC][GT][GC][TA][GAT]A[GTC][CG]AT[GA]A[CGT]C[AG][CG][TC]
456	2.20E+02	1	4.10E+01	12	5	[TC][CA]T[GC][GT][TA]T[TCG][ACT][CAT][CGT][GTC]TC[AG][TC][GC][AC][AC]
457	2.50E+01	1	7.10E-01	13	11	TCG[TG]CAC[CG]CG[GA][AC]A
458	9.90E+00	1	2.00E-01	14	5	[CT]G[TG][TAC][AT][TC][CG][GT][AG][GTA][AT][AG][CA][ATG]T[CA][CTG][TACGA][CGT][ACT][GT][CG][AC][AT][TG]A
459	5.50E-01	1	7.80E-02	12	5	[TA]G[AC][ACG][AGT][ACT]A[AGC]T[TG][ACGTC][CT][CGT][GACTA][CT][TC][CTG][AC][CGT][GT][TAC][AT][CAGTA][GACTA][ACG]C[AGT][TC][CT][GC][CA][TC][CAT][TG][ACG]
460	6.10E-01	0	NA	11	NA	NA
461	3.90E+00	1	1.10E-03	22	16	[TAC][GC][GAC][CA]G[ACG][AT]C[AGT][AC][CG]G[TA]G[CT][CA][GC]ATC[AG][GTC][CG][GT][ATC][CG]GA
462	9.90E+01	1	2.50E-13	43	43	[CG][AT][GC][CG][CTG][CG][GC][ATG]C[GC][AT][CG][GC][TAC][GC][CG][TG][CG]G[GA]C[GC][GA][CG][GC][TAG][CG][CG][AT][CG][CG][GCA][CGT][GC][AG][CGA][GC][AGC][CG]G[GT]
463	3.50E+00	0	NA	14	NA	NA
464	9.50E+00	1	7.50E+00	16	7	[AG]T[GA]A[ACT]GAAAC[GA][TC]TGA
465	1.60E+00	1	2.20E-03	9	7	[AT][ACG][CG]A[GT]C[AC][AG]G[AG][TA]C[AT][CG][GT][GA]T[GAC][CG]TCAA[AC]C[AT][CG][ACG][TA]
466	1.10E+00	1	3.90E-01	9	4	A[AG][AG]C[AG]C[CGT]C[AG][AT][TA][CT][GT][CG][CT][AG][GAT][GAC][TG][CG][TG]T[GT][CGT][AC][CT][AT]T
467	9.20E-02	0	NA	7	NA	NA
468	1.80E-01	0	NA	10	NA	NA
469	3.90E-01	1	6.50E-02	12	12	[GT][AC][CGT]GTCGAT[GT][CA]
470	9.40E-01	1	1.90E-05	11	2	TACTGTCGAT[AG]TCAGTTGCAGTTGTGGTTCCCGAA[AT]TT[GT]CA
471	6.70E+01	1	1.60E-02	10	10	[GC][GAC][CA][GC][GA][CTA][GC][GAC][TC][GC][GAT][TGC][CG]G[CAG][GC][TGA][CTA]G[GA][TG]C[ACT]CG[AGC][TC]G[TCG]
472	2.50E-01	1	1.00E-02	41	6	[AC][CA][AT][AT]TC[AC]AC[ACG][AT][CT]TT[GA]TC[AT]AC[AG]CT[CG]CTT
473	1.20E+01	1	3.00E-03	26	6	GC[AGT][CT][AG][AG][AT][CG]ATTT[CT]C[GA][CT][AT][AGT][GC]TCA[AG][CA][AG][AC][GT]A[AGT]TG[TA]
474	3.60E+01	0	NA	5	NA	NA
475	2.40E-01	1	3.60E-04	8	5	[TC][CT][ACG][TACGA]G[TC][TAC][ACGTC][TC][CA][AG][CAG][TAC][ACT][TACGA][CTG][GT][AG]T[ACG][AT]C[GACTA][GAT][TC][CT][TA]C[TG][TG][AGC][ACGTC][AT][AT][GAC][AT][GC][TA]
476	8.30E+01	1	1.90E+01	13	7	TGG[TA]CG[CT]CTTC
477	4.80E+00	1	5.50E-01	20	8	[GA][CGT][CTG]G[ACT][CG]G[TCG]CG[GCT][CG][CG][GA][CG][CG][AT][TC]GA[TC][GC][AC][CT][GC][AGT][GC][GC][AG][TA][GC]A[CG]GAG[AGC]T[CTA]
478	2.60E-01	1	1.70E-02	11	9	[CA][TCG]G[GA]A[CTA][GT][AC][TG][GAC][AT][TC]T[CT]C
479	8.80E+02	1	1.80E-01	52	7	[AT][TC][GT][AC][TA][GAT][TA][TC][CG]A[AC][TG][AGT]TT[CG]A[AC][CA][CA]A
480	1.00E+01	0	NA	5	NA	NA
481	4.00E+00	1	3.30E-01	8	8	G[GT]G[AT]G[AT][CT]C[AG]T
482	3.00E-01	1	1.10E-01	11	5	[TA][CG][TAG][TACGA][CT][GA][ACG][CA][AGC]A[GC][AT][CG][GC][GCT][TG]G[AT][TC][CGT][AGT]CG[AT][TC][GACTA][CTG][GTC][CA]G[AG][GC][TC]
483	1.40E+01	1	1.70E-01	11	6	T[AC][TG]CC[AG]T[AG]G[ACG][TG][GC]A[AC][CG]A[GA][GT]AC[CG]CA[CG][TA]G[GT][AT]
484	8.80E+00	0	NA	7	NA	NA
485	2.20E+00	1	9.20E-02	13	11	G[CG]TC[CG]GC[GC][AT][CG]G[ACT][TG][CG][CA]GCG[GTC][GC]A[CA]GGCG[TAC][CG]G[GA]A[GCT][GA][GAC][CG][GA][CGA]C[AG][GA]
486	6.80E+00	1	2.50E+00	9	9	G[GA][CTG][GAC][CAG]GGA[CG][GC]AG[GTA]TC
487	1.80E+00	0	NA	32	NA	NA
488	2.10E+01	1	6.70E+00	11	3	T[GC][AT][TA][GA]GT[AT]TG[TA][TG]C[AT][TA]
489	6.50E+00	0	NA	10	NA	NA
490	1.10E+01	1	1.80E-01	14	8	[CG][AGT]T[CGT][ACG][AC][GC][GCT][TA][CG][GAC][AG]G[GAT][AC][CG][TG][AG]CG[AC][GC][ACGTA][CG][CG][CA][GTA][CG][CA][TC][GT][CAT][TG]C[GC][CGT]C[AGC][AG]G[CG][TA]C[GC][GT][CG][ACG][TAC]
491	2.00E+01	1	3.60E+00	11	7	[TA][AT]C[GA][TA][GC]ATC[TCG][TA][CG]TAC
492	1.90E+00	1	1.80E-01	13	13	[GC]A[GC][CG]AGG[TA]CG[AT]
493	1.00E+02	1	2.40E+01	8	7	GT[CG]G[AT][CT]C[TG]G[AT]T
494	2.20E+00	1	1.20E-03	21	21	[TCG]T[CG][CG][AG][CT][CG][AT][CG]G[AG][CG][CG][TCG][GCA]G[GC][CG][GC][AC][TCG][CGT][GTC]G[GC][AC][GC]G[TA]C[CG][TG][CG][GCT][TAG][CA][GC][GA][TC]G[AT]
495	6.00E+00	0	NA	9	NA	NA
496	4.70E-01	0	NA	11	NA	NA
497	4.60E+01	1	6.20E+00	10	5	[AG][CT][CG][AGT][CA][GC][AT][AGC][CGA][TA][GCT][CG][TC][GT]G[AT][GT][GACTA][TA][CGT][GA][CA][GT][GC][AGT][CGT][CAGTA][TACGA][GC][CG][AC][GAT]G[AT][CG][GT][TC][AC][CG][AT][ACG]
498	1.00E-01	0	NA	10	NA	NA
499	5.80E+02	1	2.30E-03	42	18	G[CT][CG][CG][TG]CG[CGT]C[GC]A[CGT][CG][GC][CG]C[TG]C[GC][AC]G[GC]A[ACGTG][CG][CAT]G[CG]A[CG][CG][GT][CT][CG][CG][GC][CG][GTC][TG][CG][TG][CG][GC]G[CA][GC][AG][CGT][GC]
500	2.20E+02	1	3.90E+00	12	12	GG[AT][CG][CG]G[GC]G[GA][GC]GAG[AG]A
501	2.60E+00	1	7.10E-01	10	5	TC[TG][TC][GAT]G[AT][CGT][CGT]TGA[AT]
502	7.20E-02	1	3.20E-03	17	5	C[GTA][TG][TACGA]A[CAG][TG][CTA][CG][AGC][AGC][ACG][CTA][GCT][TG]T[TC][CGT]T[GA][AC][ATG][ACT][CAGTA][TC][TA][CAGTA][TAC][TAG][GTA][ACG][CT][TACGA][TA]T[CA]C[GT][CAGTA][AT]
503	4.90E+01	0	NA	16	NA	NA
504	6.60E+00	0	NA	13	NA	NA
505	2.60E+01	1	1.60E+00	12	8	[CA][TA]CG[AC][CG]C[AG][CG][CG][AT][CG][CT][AT][GC]G[ACG][CA][GC][GTA]C[CA][CGT][CG]G[AC]C[CG]A[CT][CG][TC]CGA[GC][CT][GA]G
506	2.40E-01	0	NA	7	NA	NA
507	1.20E+01	0	NA	5	NA	NA
508	4.40E-01	0	NA	8	NA	NA
509	2.20E+00	1	5.50E-01	6	6	CCTT[CGT]TGC[GA][ACG][AC][CG][AG][AT]T[GT][TC]
510	4.60E-01	0	NA	8	NA	NA
511	1.10E-02	0	NA	10	NA	NA
512	1.50E+00	1	4.00E-01	13	9	[TA]CG[AGC]C[CAGTA][CT]G[GT][AG][CGT][CA]TG[CGA][TAC][GC][CAG][TA][GC][AT][TCG][CG][CG][TA]C[CG]T[GC][ATC][CG][CG]G[GAC]C[GA]
513	1.40E+01	0	NA	8	NA	NA
514	8.80E+01	1	2.90E+01	13	4	[AG]C[AC][ACG][GT][GCT][TA][GAC][AG][CG][CAT][AC][AG]G[AT]TC[CAG][ACGTA][CG]AC[CA][AT][AG][AG][ACT][CG][TAG][GA][TG][GAT][CT][ACGTA][GA][GCT][AT][AC]C[CT]G
515	2.30E+00	1	6.50E-02	12	5	[TC][CG]GTC[CG][AGT][ACT]G[TA][AT][GA][ATC][AC][GA][CGT][GCT][GC]A[GC][CTG]G[AT][CG][CAT][CGT][GC][AT][CGA][GC][CGT][TG][CGA][AT][CT]
516	6.60E+01	1	4.50E-02	11	9	[TA][CG][GC][TA]C[GCT][TCA]C[GC]TC[GT][CGT][CT][GC][ACG][CG][CA][GT]G[GC][ACT][CG][CGT][ATC]C[CA][ATG][CG][GC][ACG][CG][CT][TC][GC][GAT][GACTA]C[CTG]
517	3.20E+01	1	1.30E+01	14	10	C[GA]TC[AGC][CG][CG][GA][AG]C[ATC][TC][CG][AGT]TC[CG][GTA]C[TCA]G
518	1.20E+01	1	4.60E+00	17	4	T[CAT][GAT]C[TA]CA[TA][GCT][ACGTA][AG]A[CAG][ACG][CAT][AG][TA][GAT]T[ACGTA][CAG]G[CT][TG][TC][CA][AG]G[TG]
519	1.40E+01	1	3.90E-02	5	4	T[TG][CG][AT][GCT]A[AT][CG][GT][CAT][GC][TG][AT][CAG]A[AG][GC][AG][TA][CGT][CGT][ACG][CG][TAG][TG]C[GT][ACGTA][AG][AC][CAG]G[GT][CG][GT][GCT][AG][CG]G[CGT]G[GT][AG]
520	1.00E+01	1	4.10E+00	13	8	T[CG]TTCA
521	5.80E+00	1	2.00E-01	9	6	T[TC]G[GC]T[CG][TA][AT][GA]T[CT][CT][AC]C[AT][GT]TG[AT]G[GT]C[CG]GA[AC][CG]T[GT]
522	3.30E+00	0	NA	4	NA	NA
523	9.70E+00	1	4.00E-01	14	8	A[CA][TC]C[CG][GT]TCGAG[GC][TA]G[GA]T[TC]
524	1.10E+01	0	NA	9	NA	NA
525	2.90E+00	1	1.20E+00	5	5	[TC][GC][TAG]TC[ACG]CCA[TG][TC]
526	1.50E+02	1	2.90E+00	14	10	AGG[CG][CT][GCT][TC]C[GA][ACG][CT]GA[CA]G
527	4.60E-01	0	NA	8	NA	NA
528	4.80E+00	0	NA	7	NA	NA
529	6.70E-01	0	NA	10	NA	NA
530	3.60E+00	1	2.20E+00	12	4	[TC][TCG][CAG][AG][ACT]CG[GT]G[CT][AG]A[GT]G[AC][ACGTA][TG]T[CGT][CGT][AC][CG]G[TA][CG][GA][ACT][GC][TG][CAT]G[AT]TCG[AG]
531	1.80E+01	1	6.60E-05	35	35	[CG][GTC][TAC][CG][GC][AC][GC][GCA][ACGTG][CG][CG][GAC][GC][ACG][CGT][GC][CAT]TCG[GCA][CG][GT][CAT][GC]G[TC][CG]G[CA][GC][GA][TCG][CG][GA][CTA][CG][GC]
532	4.70E+00	1	3.30E-02	29	8	A[AT]C[GTA][TA][CG][CGA]AG[GAT][TG][CG][GC]CCG[AT]C[AG][CA][GC]G[TC][CG][TAC][CGT][CG][CT][AT]CC[TA]C[CA][TC][CT][CT]TC
533	7.60E-02	0	NA	10	NA	NA
534	4.20E+00	1	2.40E-01	15	14	[GT][CT][CG][AC][GT][GA][AT][GTC][CG][TA][CG][CG][TA][CT]GA[AT]
535	6.10E+00	1	1.60E+00	6	5	[TA]T[GA][TC][GC][AC][AT][CTG][ACGTC][TC][GT][GT][CT]A[ACT]G[GA][GA][GTA][ACT]
536	4.10E-03	0	NA	11	NA	NA
537	6.00E-01	1	2.90E-03	17	15	[CG][CG][TA][CGT]G[TG][CT][GC]A[GC][GC][AG][CT]G[AGT][AC][CG][TAG][GC][CG][GC][CAG][GC][AT][CA][GC][GCT][CT][CG][AT][GC]C[ACT][CG][CG][TCG][GTC][GC][AT][CGT][CGT][GTACA][CAG]CG[GT][CG][GAT][CT][CG]
538	2.50E-01	1	8.20E-02	9	7	CG[GAC][CT][CA][GCT][CT][AC][TG]TC[AT]C[CAG]ACGA[AC][GT][AC][CG]C[TA][CAT][TC][TC][GC]CG[CT]GCC[AG][CT][GT][CG][TC]GG[TC][GCT][GAT][AC]
539	9.10E+00	1	6.10E+00	9	5	C[TA]C[GC][GACTA]CC[AT]G[GC][AG]G[CTG][AC][CG][GC][CAGTA]C[GC][ACG][GACTA][CG][AT][GTA][CGA][CAT][CG]C[TA][CG][GC]A[AGC][TC]
540	4.70E+01	1	4.60E-04	19	12	[AT]C[CG][CT]G[GC][CT][GC][CG][TG][GC][CAG][CG][CG]G[AGT][GC][GCT][TC][CG][TG][TC][CG][ATG][TC]C[CA][CA][CG][GC]TCG[CG][CG]G[AG]C[CG][CT]G
541	4.70E-01	1	6.00E-02	17	17	G[CTA]CGA[CA][CA][TC]C[GA][CT][CG][CG]A[GC]
542	9.70E-01	1	2.30E-03	8	5	T[ACG][AGT][GAC][ACT][TA][AC][AC][ACG][ACG][AGT][CGT][TC][GA][ACGTC][TAG][CT][AGC][GT][TAG][CGT]T[CGT][TA][GTA][TC][CT][TACGA][TG][AGC][AT]C[ACG][TA][TA]
543	1.60E-01	0	NA	3	NA	NA
544	1.40E-03	1	6.60E-06	9	9	A[TA][GA][CA][AC][GTA][AG][CAT][TC]GA[CAGTA]C[AG][GA][CGT][CT][CT][GC]T[TC]
545	1.30E-01	0	NA	6	NA	NA
546	2.00E+01	0	NA	3	NA	NA
547	1.10E-02	0	NA	16	NA	NA
548	8.00E-01	0	NA	12	NA	NA
549	2.40E-02	1	9.80E-05	7	4	[GT]A[ACT][AG][TC][GCT][AG][AGT][CT]T[CA]T[AG][CGT][ACGTA][AG]AT[GT][AG][TAC][ACT][AG][CAT][CA]A[TA][GCT][TC][AC][TC][AT][CT]
550	8.40E-02	0	NA	4	NA	NA
551	6.10E+00	0	NA	7	NA	NA
552	1.90E+01	1	1.10E+00	6	5	G[TG][TA][GC][GTC][GACTA][GAC][GT][CTA]G[AT][TA]G[AT][TA][CG][AG][GC]C
553	3.00E+01	1	3.60E-01	14	2	A[CT][CT]G[AT]CTACA[AG]T[CT]C[AT]GTAGAC[CG]GTCTAC[AT]G[AG]A[CT]TGTAG[AT]C[AG][AG]T
554	5.10E+00	0	NA	11	NA	NA
555	6.70E-01	1	2.60E-01	11	8	GT[CG][GC][TAC][CA][CG][AG]G[GT][TA]C[GC][CT]C[ACGTA][AGT]T[GT][TC][CG]G[AG][GC][TG][CG][ACG][GCT]T
556	2.00E-01	0	NA	14	NA	NA
557	5.70E-01	0	NA	12	NA	NA
558	3.50E-01	0	NA	15	NA	NA
559	3.20E+00	0	NA	11	NA	NA
560	3.10E+00	0	NA	8	NA	NA
561	4.50E+00	1	3.70E+00	6	4	[CT][AC]C[AC][AT][CT][CT][GC][ACGTA]A[CG][TA][CG][TAG][GT][CG][CT][CG][AG][ACT][AT][CA][GA]C[CG][CGT][TA][CAT][GCT][AG][CAG][CT][CG][AC][AC][AC][GAC][GT][TA][CT][GA][GT][TC][GAT][AGT][AG][CT][GCT]G[AT]
562	5.90E+00	1	1.70E+00	6	5	C[ACG][TG][GT][AG][TC][TG]G[TC][CA]GT[AC][AT]
563	3.30E+01	1	1.50E+01	6	4	[GT][TC][CG]A[GT][CG][AT][CAG][CT][TA][CG][AG][GT][CG][CT][GT][TC][GC][GT][CT][GC]A[GT][GT]A[GC][GT][GAC][TA]
564	4.40E-01	0	NA	8	NA	NA
565	5.70E+01	0	NA	5	NA	NA
566	2.60E+01	1	1.60E-02	19	13	C[GC][GT][AC]CG[TC]C[GC][CTA]G[GC]A[AGC][CG][TG][GC]C[TG][CG]G
567	1.10E+01	1	6.60E-03	22	22	C[GCT][TAC][CG][GC][ACG][GC][CA][CA][CG][GC]T[GC][CG][TG][CG][GC][AGT][GAC][GC][AC][GC]G[TA]CG[GC][CG]G
568	1.10E+01	0	NA	8	NA	NA
569	4.30E+01	1	7.70E-03	19	12	TC[AC][TC][CG]A[CT]G[GA][AT]CA[CA][CG]
570	1.20E+00	0	NA	7	NA	NA
571	8.80E-02	0	NA	15	NA	NA
572	1.00E+01	1	6.40E-01	6	5	[TA][TA][CGT][TCG]C[ATG][CG][GA][AG][CT][TA][GC][CGA][TA][TC][CAG][TA]C[GC][AGC][CT][GA]C
573	5.10E-01	0	NA	17	NA	NA
574	5.40E-01	0	NA	11	NA	NA
575	6.10E+00	1	3.20E-02	9	4	[TC][TA][CA][CG][GAT][TA][GA][TC]GA[AT][CT][TA][AC][TAC][TAC]GA[AT][AT]
576	4.90E+00	1	2.80E-03	25	12	[TAG][GC][AC][AG]G[GA][AC][GC]C[CT][GT][TCG]CGA[GAT][GC][CG]CG[TG][CT]G[AC][TA]G[TA][CT][CG][GCT][CG][GC]A[ATC]G[AC][ACT][GC][AC][CA][GC][AG][GC]G[TC][GC][GC][GT]C
577	4.60E-01	0	NA	12	NA	NA
578	2.10E+00	0	NA	9	NA	NA
579	4.00E+00	1	8.40E-02	21	21	[AGT]CG[AG][CG]G[GTA]C[CG][GA][GC]C[AGC]CG[GC][CG]G[AT][CA][CG][GA][CG][GC][GAC][CT][CG][GA][CT][GC][AT][CG][CG][GA][CGT][GC][TA][CT]
580	8.60E+01	0	NA	6	NA	NA
581	4.30E+00	1	2.80E+00	8	4	GC[GAC][GT]T[CG]A[GT][CG][GT][AT][AT][CT][GC][TG]T[CT][AT][TA]
582	7.60E+00	1	2.80E-02	27	5	[ACG][TC][TCG][AGC]C[GC][TA][TG][TCG]T[TC][GTC][TAG]T[GACTA][CG][AGC][CT][TAC][CG][GT][TAG][TC][TG][TG][GC][TCG][ACG][GT]GT[AGT][CT][TACGA][CT]G[GT][GAC][CAGTA][AG]
583	1.30E+01	0	NA	8	NA	NA
584	3.90E+00	0	NA	13	NA	NA
585	1.20E+01	1	1.10E+01	12	11	[AGT]GGT[CA][GA][AG][CG][CAG]CC[CG]TCG
586	5.10E-01	0	NA	6	NA	NA
587	2.50E+01	0	NA	5	NA	NA
588	3.70E+01	0	NA	6	NA	NA
589	3.10E+01	1	6.70E-03	29	6	[AT][CG][CT]T[CG]GT[CT]G[AC]G[CG][AT][GA][CT][CGT][GC]C[CG]TG[TA][CT][CG][ACG]G[GT][CG]C[TG]T[CG][GA]A[AGT][GC]T[CGT][GA]TC[GC][AG]T[GT]C[GT]GT
590	4.10E+01	1	3.00E-02	10	8	[TA][CG][GAC][AT][GT][CG]C[GC]G[AT][GC][GA]C[GC][GT]C[CG][ACG][CTA][CG]G[CTA][CG][AT][TAC][CG][GT][ATC][CA][GC]CG[GT][ACT][CG][CGA][AT][CA][CG][TA][GC]G[TA][CG][AT][GTA]C[GA]TC
591	2.20E+01	1	1.30E-01	9	9	G[TA]G[AT][TA][CG]GAC[TG]
592	3.00E+00	1	3.60E-02	20	4	G[TC][CT][CAT][CG]A[GA][AG][TG][CAT][TAG][CAT][GC][GT][CGT][TA][CT][CAT][AG][CT][GAC][AT][TA][ACG]CGG[AT][AG][AG][CT][AT][CA][GC][CT][TC]T[CG][TCG][ACGTA][CA][TAG][AT][ACG][AG][AT]
593	2.30E-01	1	3.40E-02	7	7	GGC[CT]TCG[AC][ACG]G[AGT]C[CG][AG][CT]C[CG]GGAT
594	2.50E+01	0	NA	3	NA	NA
595	8.00E+00	0	NA	16	NA	NA
596	8.20E-03	0	NA	12	NA	NA
597	2.20E+00	1	4.30E-02	15	5	GG[TAC][GC][AT][GTA]C[GC][TC][CT][ACT][TA][CT][GA][AT][GC][TCG][CAGTA]CA[CGA][TC][GAC][CTA][CAG][CAT][ACT][GC][GT][TCG][CG][ACT][TA]G[TCG][CAT][CGT][AC][AT]
598	2.00E+00	0	NA	11	NA	NA
599	5.50E+01	1	7.50E-01	16	5	[CA][TC][GCT][CAT][TC][GTC][GCT][CGT][CT][GA][AG][TAC][TACGA][GT][GCT][GCT][GT][CA][GAC]A[CT][TCG][CGT][GT][GACTA]TG[CT]T[TCG][CA][CT][ACT][CT]TC[CGT][TG][CGT][TC][TACGA][CGT][ATG][GCT][AGT][AC][AT]
600	4.60E+01	1	3.80E-01	21	6	[TA]C[AT]T[CG][TC][CG][GC]TG[AT][TG]AA[AG][AC][GT]C[AG][CA]CGCAC[AT][TA]C
601	5.40E+00	0	NA	8	NA	NA
602	1.30E+00	1	2.90E-04	22	22	A[CAG][GT][TC][CT][GC]TC[GCT][AT]C[CG][GA][TCG]GA[CG][CGA][TGC][CTG][GC][TAC][GC]
603	8.20E-01	0	NA	17	NA	NA
604	1.20E+00	0	NA	11	NA	NA
605	5.40E+00	0	NA	11	NA	NA
606	2.80E+00	1	4.40E-01	11	6	T[GC][CT][AT][CG]GACTTC[GA][AC]
607	1.90E+00	0	NA	10	NA	NA
608	4.50E+00	1	1.00E+00	14	14	[TC]CGTC[GC][GT][CTG][GC][AC]
609	4.50E+00	1	1.30E-03	11	10	[CAT][CT]GA[GTA][CG][TCA][CG][GCA][TAC][GC][GT][TG][CG][GAC][AT][GC][CGT][AGT][CG][GAC][TG][GC]G[AGCTC][TC][CG][TA][GT][GC][AG][GCT][GC][CAT][CG][GCT]T[GC][GCA][TA]
610	2.40E+02	1	4.10E+00	17	8	C[AG][CA]GG[TC][GC][AC]TG[AT][CT][GC][AG][CA]
611	1.40E+01	1	4.40E+00	9	7	G[TA]T[CA]G[CT][CG][AC][AC][GA]T[TCG]C[CG]CGT[AT][CT]G[TC]
612	1.00E+01	0	NA	16	NA	NA
613	6.30E+01	1	4.60E-02	12	8	C[GT][ATC]C[CG][CT]CG[AC][CA]GAC[GC][AG]G[CGT][TG][CG][GC][GTC][CG][CG][TCG]C[GAC][AG]C[GC][GT][CG]G[TG]C[GT]ACG
614	1.10E+01	0	NA	3	NA	NA
615	1.00E+00	0	NA	5	NA	NA
616	1.30E-01	0	NA	6	NA	NA
617	1.30E+00	0	NA	11	NA	NA
618	4.10E-01	1	2.00E-01	6	5	CC[AC][TC][AGC][ATG][CG][AG][CAG][GTC][GT]A[TA][GACTA][AT]T[CT][GTC][ACG][TA]
619	3.10E+00	0	NA	5	NA	NA
620	3.20E+00	1	9.40E-01	14	7	[AT][GC]GAC[CT][TC]C[CAG][AT]GC[AGT]C[GA][GCT]C[CG]T[GC][CG]G[CG]GAC[CAG][TG][GT][GA][AC][GC][CG]G[GC][GC][CA][CT]C[ACT][CG][GA][AG][CG]GA
621	6.30E+00	1	3.20E+00	26	10	GA[GC]CTGTTC[CG][TG]
622	7.50E-01	1	1.30E-01	21	5	[TG]C[TG][GA][TA][CA][CGT][CGA][ACG][AGT][CT][CTA][CG]C[GA][TA][TG][TG][CT][CT][GC][CT][AG][CGT]T[GC][GTC]A[TC][GT][AC]C[GTC][TG][CT][TACGA][CAGTA][CGT][CA][TC]
623	3.50E-01	1	7.50E-02	10	5	[AG][CAT][GTA][ATG][TAG][CA][TA]C[TACGA][ACGTC][CGT][GC][GAT][ATC][ACT][CAG][TC][CGT][ACG][GACTA][CTA][TA][TG][TAC][TG][TG][GTC][GACTA][ACT][CAG][AT][GC][TC][TC][CTG][AT][ACG][AC][TAG][GAC][AT][AT]
624	1.70E+00	0	NA	12	NA	NA
625	1.30E-01	0	NA	14	NA	NA
626	3.20E+01	1	6.90E-01	17	11	[AT][AG][GC][CAG]GG[ACG][GCT][GC][TC]C[GC][GAT][CG][CG][AT][CT]G[CT][CT][CG][TAC]CG[GT]CG[TC][CG][CG]CG[CG][AGT]C[GC][TA]C[CG]T[GC][GT]TC[GC]T[CG]
627	3.10E-01	1	7.00E-02	10	10	C[CG]T[CG]G[AG][CG]G[GT][GT][AG][TG][CT][GA][GA][CGT]C[TG][GT][CA]T
628	1.50E+01	1	6.10E-03	27	22	[AT][CG]G[AG]C[CG][TA][GC][CA][TC][CG]G[CT][CG]G[GA]CC[CAG][GC][GC][CTG][CG][GA][TG]C[CT][TAG][CG]G[ATC]C[CG][AT][CG][CG][AGT][CG][GC][ACT][CG][GA][TC][CG]G[CT][CG]G
629	4.10E-02	0	NA	6	NA	NA
630	1.10E+01	1	2.20E+00	9	6	A[CG][ACG]AGG[AG]AGG[AG]G[TA][GT]GAC
631	4.00E+00	0	NA	11	NA	NA
632	9.90E+00	0	NA	6	NA	NA
633	7.60E+00	1	2.70E+00	10	10	[AT][TC]GA[GAC][GTC][AT]CG[GT][CTA]
634	1.40E+02	1	8.90E+00	14	14	[CG][CT][TA][CG]G[AGCTC]C[GC][ACG][CG]C[TCA]GG[CA][GC]C[ACT]GCA
635	6.10E+00	1	1.00E+00	14	8	[TC][CT]C[AT][CTA]G[TG][CA][CA]T[CGT]C[TA]C[GC][GT]T[AT]C[ACG][AG]
636	3.40E+01	1	1.40E+00	9	9	[TC][GC][AG]T[GC][TA][AT]CA
637	9.50E+00	1	3.40E+00	15	15	[TG]CCGG[AGT][CAT]G[GA]CG[CT]
638	8.40E+00	1	1.00E-07	20	18	[TA]G[GA]T[GC][GAT][CT][CG]G[ACG][CG][GA]TG
639	1.60E+02	1	3.10E-01	19	15	[TG][CA][CG][ATG][CA]G[ACT][CA]G[ACG][TGC][CG][TAG][CT][CG][TG][CA][GC][GTC][TCG][CG][GTC]C[GC][GA][AT][GC][GA]
640	5.00E-01	0	NA	14	NA	NA
641	1.20E+00	1	1.10E-02	13	7	C[GA]AC[AGT][CGT]C[CA]CG[CGT]TC[GT][TA][CG][AC][CGT][CG][CAG]T[CG][AGT][AC][GC][AT][AC][CG][GC]T[GT]C[TG]C[AG][CT][GA][GC][TC][GC]CT[CG][GC][TA]C[AG]
642	2.80E+00	0	NA	4	NA	NA
643	8.50E+01	0	NA	5	NA	NA
644	7.20E-01	0	NA	26	NA	NA
645	2.70E+00	1	6.10E-06	8	4	[TA][CGT][CT][TAC][GAT][AT][TG][CGT][CT][TC][GT][TAG][CT][GA][ACT][GCT][ACGTA][CA][GA][AT][CG]A[AT][TAC][AC][TG][ACGTA][CT][GC][CA][CAG][AG][ACT]T[TA][TA][TC][GC]T[CT][TG][AT][GAC][GT][CG][AT][ACT][CA]A[AG]
646	1.30E+02	1	1.90E-01	26	26	C[CG][TG]TC[CAT][TGA]C[GA][TG]C
647	4.20E+01	1	1.40E-01	17	17	[TC]CGTC[CA]T[GCT][GA][CT]C
648	1.30E+02	1	1.00E+00	8	8	T[GA][GT][AC]CGTCAC[CG][GA][CA][CT]GT[CG][AG]
649	4.10E+01	0	NA	14	NA	NA
650	3.10E+00	0	NA	16	NA	NA
651	2.80E+01	1	6.60E+00	9	6	TCAGT[AG]C[AG][AT][CG]CGCGT
652	1.10E+02	1	1.10E-01	12	12	G[AT][CA][GC]AC[GC][TC][GC]G[GC]G[AGC][CA]CGAC[CG][AC][CG]
653	9.80E+01	1	6.80E-03	10	10	C[AC][TC][GC][TAC][GT]G[ACT][CGT]C[AC][GC][GT][AT]C[GC][GCT][TAC][CT]A[GA]
654	6.10E-01	1	1.70E-01	13	6	G[TC][CG][TC]TG[AG]T[CG][AC][CG][GC]A[AG]TG[TA]T[CG]A[TG]C[AC][AG][GT]TC[CG]A
655	9.70E+00	1	2.20E+00	7	6	[AC]ACT[GC]GA[AC]GGC[ACG]T[GT][CG][AC][CT]G[AT]C
656	4.60E+00	1	1.30E-03	12	5	[TCG][ATG][AC][TA][CT][CTG][ACG][CGT][TG][CG][CAT][ATC]C[AT][ACG][CTG][TA][AT][ATG][TACGA]C[AG][ACG][AT][GAC][ATC][GA][GTC][TA][GAC][AC][GT][CTG][GA]T[TCG][AT]
657	1.00E+01	1	4.30E-01	12	5	T[CG][TACGA]TC[CT]TC[GCT][TA][GAC][GC][AGT][CAT]G[AG][CT]C[GTC][GAC][GCT][TC]CG[AGT][CA][GAC][TA]
658	1.50E+01	0	NA	4	NA	NA
659	1.50E-02	0	NA	26	NA	NA
660	8.80E-01	1	5.60E-01	20	6	CGA[AG][CT][ACG][CT][AG]A[CA][CT]C[AT][GA]AT[AT]A[CT]GGA[GT]TAT[CT]
661	5.90E-01	1	2.10E-01	9	3	[AT]T[AG][GT][AGT][ACT][GT][AT][AGT][AT]C[TA]C[AT]A[CA][TC][AT][TA][GC][AT]T[CGT][TG][TA][AGT][ACG][TA][ACT][AGT]C[TA][CA][CA][ACG]A[TG][TG][CG]AG
662	1.80E+00	1	2.60E-01	10	4	[AG][CT][GA]A[TCG][ACT][ACGTA]C[AT]G[AT][CA][AT][GCT][AG][CAG][CAT][GCT]G[TAG][GT][CAT][AT][TAG][TG]C[TA][GC][AG][ACT][ACGTA]T[CT][ACGTA][GT][CT]A[TG][GC][AGT][AT]
663	2.90E-01	1	6.60E-02	7	5	[AG][TAC][CGT][AGT][CGT][TACGA][GT][AG][AT][ACT]G[AT][CAG][CTG][CGA][CGT][TA][TCG][CT][AT][GC][ACGTC][CG][TG][GAC][AGC][AT][CAG][CTG][ACGTC][GAC][TA][CT][TAG][TC][CT][ACT][GTA][GA][TAC][CGA][ACGTC][CTA][TG][CAGTA][ATG]CA
664	3.40E-01	0	NA	5	NA	NA
665	2.80E+00	1	1.00E-01	12	9	[AG]T[TG]T[CT]CG[GC]GCT
666	1.50E+00	1	4.00E-01	9	6	[TA][CT]GTACG[GT]GA[TA]GT[AC]GA[TG]G[GT][CT]G
667	6.10E+01	1	1.40E+01	9	3	TG[AT][CGT]AG[ACT][AG][GC][ACG][GA][TG]C[TA][CA][AC][ACT][AGT][TA][ACG][AC]G[TA][TA][CG][ACT][TA]T[TA][TA][ACG][TG][CT][TC][AC][CT]A[AG][TC]
668	9.30E+01	1	6.40E-01	13	10	G[ACGTG]CG[AT][GCT][CG][ACGTG]CG[CG][CG]G[AC][CA][GA][ACT][CG][GC]A[GT][GA][TA][CGA]G[CGT][GAT]C[AG]
669	1.50E+00	1	8.50E-01	11	5	[GA][AG][TC][CA][GTA][TA][CT][TA][TC][CGT][GAT][TA][CT][GT]A[CG][CG]A[CGT]G[TA]
670	9.20E+01	0	NA	4	NA	NA
671	3.60E+01	1	5.70E-03	14	14	[CG][TG][CG]G[TAC][CT]G[ACG]GG[TAC][CG]G[GC][CT]G[AT][CAG][CGT][TAC][CG][CG][ACG][CG][CG][CA][CG][GCT][GC]C[GA][AC]C[CA][AG][GC][TG][AGT]CG[TG][CG]C[TCA][CG][GT][TC][TCG]C
672	1.10E-01	1	7.70E-02	12	6	A[TC]GGA[AC]T[CG]A[AG]A[GA]T[GT][AG]A[CT][GT][CGT][TG][AC]T[AG][GA][TC][GT][GC][GT][AGT][AT][CG][CT]A[TA][CG][AC]
673	9.50E-01	0	NA	13	NA	NA
674	1.10E-02	0	NA	10	NA	NA
675	8.30E-01	1	6.10E-04	21	21	[TCA][CG][CG][GA]CG[TC]C[CG][TA][CG][GC][AC]C[GC][TG]GG[AT]CG
676	2.60E+00	0	NA	16	NA	NA
677	3.20E+01	1	2.30E-01	11	9	[AT][CAG][AG]TG[AT]T
678	4.80E+00	1	3.20E+00	11	11	G[AT][TC]G[CT]CGC[GT][GC]T[GC]C[TC][CG][CT][CAG]C[CG][TC][CG]G[GT][CT][GA][AT]C
679	3.40E-01	1	2.20E-02	9	8	TCG[TC]CGTCGA
680	1.10E+02	1	4.00E-02	11	7	C[AG]C[TAG][AGT][CG][CG][TAG][GC]G[TG]CG[AT][CG]C[AG]CGGC[AGT]TC[GA][AT]C
681	1.40E+00	0	NA	5	NA	NA
682	5.70E-01	0	NA	14	NA	NA
683	1.70E-01	0	NA	14	NA	NA
684	2.70E+00	1	1.10E-01	14	14	CGA[CG][CT][GTC]G[CT]AC[GT][AT][CAG][CG][TG]
685	2.00E+01	1	1.10E-02	10	10	GA[GC][AGC][ACT][CGA]GTC[AGCTC][TA][CT][ACT]T[CT]
686	4.50E-02	0	NA	15	NA	NA
687	2.90E-01	1	4.00E-04	10	4	[AT][AG][ACT]G[AT][AT][CA][TAG][AC][AT][GAT]G[AT][AG]A[GAT][GC][AC][GT][AT]A[CT][AC][TA][AT][TA]
688	2.30E+01	0	NA	5	NA	NA
689	1.90E+00	1	3.30E-02	22	5	[GT][CA][TAC][TA][ACT][CAG][GA][CAGTA][GCT][GA][TA][GCT][AC][TA][CGT][GT][TA][TAC][ACT][CGA]A[TAC][CGA][GTA][GC][ACT][GT][AG][AGT][ATG][CAT][ATC][TG][TG][TA][GC][ATC]A[TG]
690	8.70E+00	0	NA	12	NA	NA
691	1.30E+00	1	5.50E-01	9	9	[CA]CG[TC][TC]G[ACG]T[CG][AT]C
692	1.20E+01	1	1.50E+00	5	4	[AG][AG]T[CT][AT][CA][GT][AG][AT][CG]AT[GT][AT]
