# Supplementary material for: Genome-wide inference of regulatory networks in Streptomyces coelicolor
Source: BMC Genomics. 2010 Oct 18;11:578. doi: 10.1186/1471-2164-11-578 (PMC3224704; doi:10.1186/1471-2164-11-578)
Supplement: Additional file 6 — Enriched networks. Worksheet 1 contains the list of network modules enriched according to the protein classification scheme, and worksheet 2 those enriched according to GO terms. For each of the enriched network modules the p-value, q-value and the enriched class or term is given. All network modules are significant at an FDR = 0.01. [file 1471-2164-11-578-S6.CSV]

Network_module	pvalue	Ontology	Enrichment class or term	Classification	qvalue	significant_fdr_0.01
3	2.66E-10		Other	Protein class	3.48E-09	1
10	4.93E-08		Other	Protein class	3.18E-07	1
10	0		Adaptations, atypical conditions	Protein class	0	1
11	7.82E-12		Adaptations, atypical conditions	Protein class	1.39E-10	1
11	2.09E-07		PKS	Protein class	1.16E-06	1
13	7.24E-05		Transport/binding proteins	Protein class	0.00016392	1
14	3.50E-09		Anaerobic respiration	Protein class	3.16E-08	1
20	1.66E-08		Secondary metabolism	Protein class	1.25E-07	1
27	1.07E-07		AraC	Protein class	6.49E-07	1
28	1.43E-09		Amino acids and amines	Protein class	1.43E-08	1
33	7.58E-07		Transport/binding proteins	Protein class	3.62E-06	1
37	7.86E-12		Histidine	Protein class	1.39E-10	1
41	1.25E-05		Transport/binding proteins	Protein class	4.22E-05	1
45	3.71E-05		Transport/binding proteins	Protein class	9.76E-05	1
49	1.30E-05		sigma factor	Protein class	4.34E-05	1
55	0		Electron transport	Protein class	0	1
56	2.03E-05		Anaerobic respiration	Protein class	6.14E-05	1
56	1.06E-12		Electron transport	Protein class	2.65E-11	1
56	1.88E-05		Fatty acid and phosphatidic acid biosynth	Protein class	5.87E-05	1
58	1.63E-05		sigma factor	Protein class	5.17E-05	1
62	8.16E-08		Secondary metabolism	Protein class	5.04E-07	1
64	2.19E-11		Notclassified	Protein class	3.25E-10	1
67	8.67E-10		Amino acids and amines	Protein class	9.35E-09	1
68	2.30E-05		Polysaccharides -	Protein class	6.81E-05	1
68	2.72E-12		Secondary metabolism	Protein class	6.22E-11	1
71	3.91E-05		Others	Protein class	0.000101948	1
73	1.53E-09		Secondary metabolism	Protein class	1.45E-08	1
77	1.98E-05		Gram +ve exported/lipoprotein	Protein class	6.07E-05	1
85	2.33E-05		Unknown function, no known homologs	Protein class	6.86E-05	1
85	3.14E-12		Adaptations, atypical conditions	Protein class	6.91E-11	1
88	5.98E-07		Other	Protein class	3.00E-06	1
104	2.39E-06		PKS	Protein class	1.00E-05	1
115	6.29E-12		Electron transport	Protein class	1.24E-10	1
116	9.10E-10		PKS	Protein class	9.62E-09	1
118	8.75E-05		Notclassified	Protein class	0.000190249	1
124	3.78E-06		Plasmid-related functions	Protein class	1.49E-05	1
136	5.13E-10		Amino acids and amines	Protein class	6.01E-09	1
138	4.09E-10		Secondary metabolism	Protein class	4.89E-09	1
167	4.67E-12		PKS	Protein class	9.52E-11	1
172	8.61E-06		Sensor kinase	Protein class	3.03E-05	1
175	0		Histidine	Protein class	0	1
176	0		Ribosomal proteins - synthesis, modification	Protein class	0	1
179	1.46E-08		Gram +ve peptidoglycan, teichoic acid	Protein class	1.15E-07	1
180	2.90E-06		Plasmid-related functions	Protein class	1.18E-05	1
183	7.99E-06		Serine/threonine	Protein class	2.85E-05	1
185	1.69E-08		Cell division	Protein class	1.25E-07	1
185	2.50E-10		Gram +ve peptidoglycan, teichoic acid	Protein class	3.43E-09	1
189	1.62E-05		DNA- replication, repair, restr./modific'n	Protein class	5.17E-05	1
193	4.74E-05		Others	Protein class	0.000115959	1
196	8.67E-10		Amino acids and amines	Protein class	9.35E-09	1
206	1.10E-06		Amino acids and amines	Protein class	5.07E-06	1
209	0		Serine/threonine	Protein class	0	1
210	8.67E-10		Amino acids and amines	Protein class	9.35E-09	1
213	0		Anaerobic respiration	Protein class	0	1
213	4.58E-13		PKS	Protein class	1.33E-11	1
216	0		Electron transport	Protein class	0	1
218	6.47E-07		Serine/threonine	Protein class	3.18E-06	1
241	1.40E-07		Anaerobic respiration	Protein class	8.26E-07	1
251	5.19E-09		PKS	Protein class	4.61E-08	1
254	3.24E-06		Serine/threonine	Protein class	1.31E-05	1
255	1.47E-09		PKS	Protein class	1.43E-08	1
265	1.53E-08		Festorage	Protein class	1.18E-07	1
266	5.73E-06		Degradation of polysaccharides	Protein class	2.12E-05	1
268	8.57E-12		Secondary metabolism	Protein class	1.47E-10	1
269	6.78E-10		Secondary metabolism	Protein class	7.77E-09	1
284	0		Secondary metabolism	Protein class	0	1
302	3.31E-08		Anaerobic respiration	Protein class	2.22E-07	1
303	0		Serine/threonine	Protein class	0	1
306	5.53E-09		Sulfur metabolism	Protein class	4.83E-08	1
308	2.08E-11		Chaperones	Protein class	3.17E-10	1
308	1.13E-05		Carbon compounds	Protein class	3.86E-05	1
308	2.42E-06		Ribosomal proteins - synthesis, modification	Protein class	1.00E-05	1
311	3.17E-05		Unknown function, no known homologs	Protein class	8.63E-05	1
319	2.04E-11		Anaerobic respiration	Protein class	3.17E-10	1
327	2.25E-08		Fatty acid and phosphatidic acid biosynth	Protein class	1.63E-07	1
330	2.66E-07		Cell division	Protein class	1.47E-06	1
330	1.12E-09		Gram +ve peptidoglycan, teichoic acid	Protein class	1.16E-08	1
331	0		Adaptations, atypical conditions	Protein class	0	1
336	3.55E-05		Unknown function, no known homologs	Protein class	9.52E-05	1
358	3.08E-08		Plasmid-related functions	Protein class	2.09E-07	1
366	6.82E-05		Gram +ve exported/lipoprotein	Protein class	0.000158352	1
381	2.53E-05		TetR	Protein class	7.20E-05	1
391	2.68E-05		Others	Protein class	7.44E-05	1
401	6.53E-05		Serine/threonine	Protein class	0.000152094	1
403	1.46E-07		Cell division	Protein class	8.57E-07	1
405	2.21E-08		Amino acids and amines	Protein class	1.62E-07	1
406	3.06E-07		Glycoprotein	Protein class	1.67E-06	1
415	2.89E-09		Amino acids and amines	Protein class	2.65E-08	1
418	0		Serine/threonine	Protein class	0	1
431	7.00E-05		sigma factor	Protein class	0.000161131	1
436	5.82E-09		Carbon compounds	Protein class	5.01E-08	1
441	1.17E-09		Plasmid-related functions	Protein class	1.19E-08	1
445	1.48E-07		PKS	Protein class	8.57E-07	1
446	2.14E-12		PKS	Protein class	5.11E-11	1
455	6.60E-07		Secondary metabolism	Protein class	3.21E-06	1
464	5.69E-08		Glycoprotein	Protein class	3.59E-07	1
464	1.55E-05		Sensor kinase	Protein class	5.00E-05	1
470	3.31E-05		Electron transport	Protein class	8.94E-05	1
487	3.95E-06		Cell division	Protein class	1.54E-05	1
488	4.01E-07		Anaerobic respiration	Protein class	2.14E-06	1
494	8.59E-08		Plasmid-related functions	Protein class	5.25E-07	1
496	1.59E-08		Gram +ve peptidoglycan, teichoic acid	Protein class	1.22E-07	1
497	1.19E-05		Sensor kinase	Protein class	4.06E-05	1
499	4.47E-12		Adaptations, atypical conditions	Protein class	9.45E-11	1
506	2.28E-08		Anaerobic respiration	Protein class	1.63E-07	1
510	1.48E-09		Amino acids and amines	Protein class	1.43E-08	1
510	0		PKS	Protein class	0	1
511	3.05E-08		PKS	Protein class	2.09E-07	1
517	3.43E-06		PKS	Protein class	1.37E-05	1
518	1.17E-10		Secondary metabolism	Protein class	1.66E-09	1
524	6.00E-07		AraC	Protein class	3.00E-06	1
530	7.77E-09		Cations	Protein class	6.48E-08	1
532	2.35E-05		Degradation of polysaccharides	Protein class	6.87E-05	1
538	2.18E-05		Electron transport	Protein class	6.54E-05	1
542	2.46E-05		PKS	Protein class	7.06E-05	1
543	2.09E-07		Secondary metabolism	Protein class	1.16E-06	1
543	1.83E-06		PKS	Protein class	8.05E-06	1
544	0		Secondary metabolism	Protein class	0	1
545	0		Secondary metabolism	Protein class	0	1
546	5.38E-06		PKS	Protein class	2.00E-05	1
549	9.59E-12		Secondary metabolism	Protein class	1.60E-10	1
551	2.85E-09		Other	Protein class	2.65E-08	1
557	6.38E-05		Unknown function, no known homologs	Protein class	0.000149363	1
558	1.23E-08		Anaerobic respiration	Protein class	9.91E-08	1
566	7.37E-09		Serine/threonine	Protein class	6.24E-08	1
569	7.64E-07		Transport/binding proteins	Protein class	3.62E-06	1
570	0		Ribosomal proteins - synthesis, modification	Protein class	0	1
571	7.58E-13		Electron transport	Protein class	1.98E-11	1
575	2.60E-10		Secondary metabolism	Protein class	3.48E-09	1
584	4.02E-05		Electron transport	Protein class	0.000104394	1
595	2.32E-06		Amino acids and amines	Protein class	9.92E-06	1
597	2.65E-08		Amino acids and amines	Protein class	1.87E-07	1
598	6.46E-07		Plasmid-related functions	Protein class	3.18E-06	1
599	2.44E-06		Secondary metabolism	Protein class	1.00E-05	1
600	7.58E-13		Electron transport	Protein class	1.98E-11	1
603	1.47E-08		Anaerobic respiration	Protein class	1.15E-07	1
604	4.09E-10		Secondary metabolism	Protein class	4.89E-09	1
613	2.69E-05		Secondary metabolism	Protein class	7.44E-05	1
620	3.57E-06		Unknown function, no known homologs	Protein class	1.41E-05	1
621	1.53E-06		Amino acids and amines	Protein class	6.98E-06	1
621	1.32E-05		Polysaccharides -	Protein class	4.39E-05	1
622	6.66E-08		Anaerobic respiration	Protein class	4.16E-07	1
625	3.43E-06		PKS	Protein class	1.37E-05	1
628	0		Adaptations, atypical conditions	Protein class	0	1
636	0		Adaptations, atypical conditions	Protein class	0	1
643	9.92E-12		Adaptations, atypical conditions	Protein class	1.60E-10	1
644	6.97E-12		Secondary metabolism	Protein class	1.32E-10	1
646	1.36E-07		Festorage	Protein class	8.15E-07	1
649	6.00E-07		AraC	Protein class	3.00E-06	1
650	3.84E-08		Anaerobic respiration	Protein class	2.55E-07	1
654	8.37E-09		Plasmid-related functions	Protein class	6.87E-08	1
661	4.57E-08		Amino acids and amines	Protein class	2.99E-07	1
663	9.73E-06		Others	Protein class	3.39E-05	1
668	8.86E-05		TetR	Protein class	0.000191746	1
669	8.69E-11		Secondary metabolism	Protein class	1.26E-09	1
680	7.73E-05		Secondary metabolism	Protein class	0.000171339	1
682	2.92E-08		Secondary metabolism	Protein class	2.03E-07	1
685	0		Secondary metabolism	Protein class	0	1
687	4.09E-10		Secondary metabolism	Protein class	4.89E-09	1
689	4.97E-08		Secondary metabolism	Protein class	3.18E-07	1
691	2.77E-10		Cobalamin	Protein class	3.54E-09	1
10	4.86E-07	molecular function	structural molecule activity	GO	1.04E-06	1
11	4.86E-07	molecular function	structural molecule activity	GO	1.04E-06	1
12	1.41E-06	biological process	response to stress	GO	2.52E-06	1
13	9.13E-06	molecular function	transporter activity	GO	1.06E-05	1
13	3.84E-06	biological process	transport	GO	5.64E-06	1
14	5.26E-05	biological process	electron transport	GO	3.38E-05	1
14	3.05E-10	molecular function	nitrate reductase activity	GO	1.43E-09	1
14	3.05E-10	cellular component	nitrate reductase complex	GO	1.43E-09	1
20	4.52E-05	molecular function	ATPase activity, coupled to transmembrane movement of substances	GO	3.05E-05	1
21	4.00E-05	molecular function	NADH dehydrogenase (ubiquinone) activity	GO	2.87E-05	1
23	6.11E-05	molecular function	transcription factor activity	GO	3.68E-05	1
37	0	biological process	histidine biosynthetic process	GO	0	1
41	2.79E-06	molecular function	transporter activity	GO	4.42E-06	1
41	1.17E-05	biological process	transport	GO	1.28E-05	1
42	1.78E-05	molecular function	hydrolase activity	GO	1.70E-05	1
45	4.36E-05	molecular function	hydrolase activity, hydrolyzing O-glycosyl compounds	GO	2.98E-05	1
45	1.58E-05	molecular function	transporter activity	GO	1.60E-05	1
45	6.41E-05	biological process	transport	GO	3.83E-05	1
47	7.36E-05	biological process	aromatic compound metabolic process	GO	4.14E-05	1
49	3.08E-05	molecular function	DNA binding	GO	2.38E-05	1
49	1.78E-05	biological process	transcription initiation	GO	1.70E-05	1
49	1.78E-05	molecular function	sigma factor activity	GO	1.70E-05	1
55	7.41E-12	biological process	mitochondrial electron transport, NADH to ubiquinone	GO	4.07E-11	1
55	0	molecular function	NADH dehydrogenase (ubiquinone) activity	GO	0	1
56	1.35E-05	molecular function	alpha-amylase activity	GO	1.42E-05	1
56	8.41E-05	molecular function	electron transporter activity	GO	4.39E-05	1
56	5.36E-12	biological process	mitochondrial electron transport, NADH to ubiquinone	GO	3.19E-11	1
56	3.13E-12	molecular function	NADH dehydrogenase (ubiquinone) activity	GO	2.03E-11	1
56	2.98E-06	molecular function	nitrate reductase activity	GO	4.59E-06	1
56	2.98E-06	cellular component	nitrate reductase complex	GO	4.59E-06	1
58	7.58E-06	molecular function	sigma factor activity	GO	9.24E-06	1
58	7.58E-06	biological process	transcription initiation	GO	9.24E-06	1
63	2.41E-12	biological process	ATP synthesis coupled proton transport	GO	1.77E-11	1
63	2.86E-12	cellular component	proton-transporting two-sector ATPase complex	GO	1.91E-11	1
63	4.39E-10	molecular function	hydrolase activity, acting on acid anhydrides, catalyzing transmembrane movement of substances	GO	2.01E-09	1
63	2.41E-12	molecular function	hydrogen ion transporting ATP synthase activity, rotational mechanism	GO	1.77E-11	1
63	2.41E-12	molecular function	hydrogen ion transporting ATPase activity, rotational mechanism	GO	1.77E-11	1
64	4.26E-05	biological process	biosynthetic process	GO	2.95E-05	1
68	2.22E-05	biological process	biosynthetic process	GO	1.98E-05	1
72	4.30E-06	molecular function	binding	GO	6.15E-06	1
73	4.52E-05	molecular function	ATPase activity, coupled to transmembrane movement of substances	GO	3.05E-05	1
85	5.33E-08	molecular function	structural molecule activity	GO	1.52E-07	1
110	8.02E-07	molecular function	NADH dehydrogenase (ubiquinone) activity	GO	1.56E-06	1
111	2.32E-05	molecular function	transcription factor activity	GO	2.05E-05	1
111	6.90E-05	biological process	regulation of transcription, DNA-dependent	GO	3.99E-05	1
115	1.74E-12	biological process	mitochondrial electron transport, NADH to ubiquinone	GO	1.54E-11	1
115	3.53E-12	molecular function	NADH dehydrogenase (ubiquinone) activity	GO	2.22E-11	1
146	5.00E-08	biological process	translation	GO	1.45E-07	1
151	3.25E-07	biological process	amino acid metabolic process	GO	7.60E-07	1
166	5.57E-06	biological process	aromatic compound metabolic process	GO	7.47E-06	1
175	0	biological process	histidine biosynthetic process	GO	0	1
175	2.09E-05	cellular component	cytoplasm	GO	1.89E-05	1
176	1.80E-05	molecular function	RNA binding	GO	1.70E-05	1
176	0	molecular function	structural constituent of ribosome	GO	0	1
176	2.94E-10	cellular component	intracellular	GO	1.43E-09	1
176	0	cellular component	ribosome	GO	0	1
176	0	biological process	translation	GO	0	1
183	3.83E-06	molecular function	protein kinase activity	GO	5.64E-06	1
184	6.90E-08	molecular function	acyltransferase activity	GO	1.95E-07	1
185	3.69E-06	cellular component	cytoplasm	GO	5.53E-06	1
185	1.47E-06	biological process	peptidoglycan-based cell wall biogenesis	GO	2.57E-06	1
185	3.11E-08	molecular function	ligase activity	GO	9.91E-08	1
189	1.34E-07	biological process	DNA repair	GO	3.46E-07	1
189	2.68E-06	biological process	DNA recombination	GO	4.41E-06	1
209	8.69E-11	molecular function	protein kinase activity	GO	4.34E-10	1
209	3.46E-08	molecular function	protein serine/threonine kinase activity	GO	1.07E-07	1
209	3.29E-08	biological process	protein amino acid phosphorylation	GO	1.03E-07	1
210	2.36E-05	molecular function	transporter activity	GO	2.05E-05	1
210	8.00E-05	biological process	transport	GO	4.32E-05	1
213	4.24E-09	molecular function	nitrate reductase activity	GO	1.55E-08	1
213	4.24E-09	cellular component	nitrate reductase complex	GO	1.55E-08	1
216	2.50E-12	biological process	mitochondrial electron transport, NADH to ubiquinone	GO	1.77E-11	1
216	2.66E-13	molecular function	NADH dehydrogenase (ubiquinone) activity	GO	2.55E-12	1
218	2.28E-06	molecular function	protein kinase activity	GO	3.84E-06	1
218	4.44E-06	molecular function	protein serine/threonine kinase activity	GO	6.26E-06	1
219	1.40E-09	molecular function	DNA-directed DNA polymerase activity	GO	5.83E-09	1
219	4.19E-08	biological process	DNA replication	GO	1.24E-07	1
240	9.23E-05	molecular function	ATP binding	GO	4.55E-05	1
240	3.41E-07	molecular function	ATPase activity, coupled to transmembrane movement of substances	GO	7.90E-07	1
246	2.89E-05	molecular function	kinase activity	GO	2.27E-05	1
246	1.82E-05	biological process	phosphorylation	GO	1.70E-05	1
246	1.68E-05	molecular function	transferase activity, transferring phosphorus-containing groups	GO	1.68E-05	1
254	1.06E-05	molecular function	protein kinase activity	GO	1.19E-05	1
254	1.06E-06	molecular function	protein serine/threonine kinase activity	GO	1.95E-06	1
254	4.25E-06	biological process	protein amino acid phosphorylation	GO	6.11E-06	1
254	2.55E-05	molecular function	NADH dehydrogenase (ubiquinone) activity	GO	2.10E-05	1
255	3.83E-06	biological process	fatty acid biosynthetic process	GO	5.64E-06	1
263	5.80E-05	biological process	two-component signal transduction system (phosphorelay)	GO	3.57E-05	1
268	7.35E-05	biological process	fatty acid biosynthetic process	GO	4.14E-05	1
284	6.26E-05	biological process	fatty acid biosynthetic process	GO	3.76E-05	1
300	2.90E-07	molecular function	alpha-amylase activity	GO	6.87E-07	1
302	1.56E-09	molecular function	nitrate reductase activity	GO	6.23E-09	1
302	1.56E-09	cellular component	nitrate reductase complex	GO	6.23E-09	1
303	0	molecular function	protein kinase activity	GO	0	1
303	1.67E-11	molecular function	protein serine/threonine kinase activity	GO	8.77E-11	1
303	2.40E-05	molecular function	ATP binding	GO	2.07E-05	1
303	1.09E-11	biological process	protein amino acid phosphorylation	GO	5.85E-11	1
306	7.13E-05	molecular function	transferase activity	GO	4.03E-05	1
308	4.36E-05	molecular function	structural constituent of ribosome	GO	2.98E-05	1
308	4.36E-05	cellular component	ribosome	GO	2.98E-05	1
308	7.97E-08	biological process	protein folding	GO	2.19E-07	1
316	6.82E-05	molecular function	transcription factor activity	GO	3.98E-05	1
319	6.15E-12	molecular function	nitrate reductase activity	GO	3.47E-11	1
319	6.15E-12	cellular component	nitrate reductase complex	GO	3.47E-11	1
327	6.92E-07	biological process	fatty acid biosynthetic process	GO	1.36E-06	1
330	8.46E-06	cellular component	cytoplasm	GO	9.99E-06	1
330	4.42E-07	molecular function	ligase activity	GO	9.72E-07	1
331	5.71E-09	molecular function	structural molecule activity	GO	2.02E-08	1
344	2.75E-05	biological process	regulation of transcription, DNA-dependent	GO	2.18E-05	1
354	2.55E-05	molecular function	NADH dehydrogenase (ubiquinone) activity	GO	2.10E-05	1
370	2.77E-06	molecular function	ATPase activity, coupled to transmembrane movement of substances	GO	4.42E-06	1
389	9.11E-05	molecular function	nucleic acid binding	GO	4.55E-05	1
395	7.67E-05	cellular component	intracellular	GO	4.26E-05	1
396	6.82E-05	molecular function	transcription factor activity	GO	3.98E-05	1
397	3.73E-05	biological process	aromatic compound metabolic process	GO	2.74E-05	1
401	4.44E-05	molecular function	protein kinase activity	GO	3.02E-05	1
401	7.18E-06	molecular function	protein serine/threonine kinase activity	GO	9.13E-06	1
417	4.55E-06	molecular function	DNA binding	GO	6.26E-06	1
418	3.93E-11	molecular function	protein kinase activity	GO	2.01E-10	1
418	5.39E-09	molecular function	protein serine/threonine kinase activity	GO	1.94E-08	1
418	3.81E-08	biological process	protein amino acid phosphorylation	GO	1.16E-07	1
421	3.31E-05	biological process	electron transport	GO	2.53E-05	1
421	6.89E-05	molecular function	oxidoreductase activity	GO	3.99E-05	1
431	7.96E-05	biological process	transcription initiation	GO	4.32E-05	1
431	7.96E-05	molecular function	sigma factor activity	GO	4.32E-05	1
439	4.48E-07	biological process	translation	GO	9.77E-07	1
441	1.39E-06	molecular function	NADH dehydrogenase (ubiquinone) activity	GO	2.50E-06	1
444	1.55E-05	molecular function	transcription factor activity	GO	1.57E-05	1
444	5.73E-05	biological process	regulation of transcription, DNA-dependent	GO	3.57E-05	1
446	9.54E-06	molecular function	alcohol dehydrogenase activity, zinc-dependent	GO	1.09E-05	1
467	4.17E-05	molecular function	DNA binding	GO	2.95E-05	1
467	2.38E-05	biological process	regulation of transcription, DNA-dependent	GO	2.07E-05	1
488	5.45E-07	biological process	nitrogen compound metabolic process	GO	1.13E-06	1
497	5.96E-05	molecular function	two-component response regulator activity	GO	3.61E-05	1
497	9.46E-05	biological process	two-component signal transduction system (phosphorelay)	GO	4.64E-05	1
499	1.38E-05	molecular function	structural molecule activity	GO	1.43E-05	1
503	4.37E-05	molecular function	signal transducer activity	GO	2.98E-05	1
503	7.54E-05	biological process	signal transduction	GO	4.22E-05	1
510	2.48E-05	biological process	fatty acid biosynthetic process	GO	2.10E-05	1
516	8.84E-06	molecular function	ATPase activity, coupled to transmembrane movement of substances	GO	1.03E-05	1
530	9.28E-09	biological process	cobalamin biosynthetic process	GO	3.24E-08	1
533	2.04E-08	molecular function	alpha-amylase activity	GO	6.71E-08	1
542	6.92E-07	biological process	fatty acid biosynthetic process	GO	1.36E-06	1
542	9.39E-07	molecular function	transferase activity	GO	1.80E-06	1
542	7.56E-08	molecular function	cofactor binding	GO	2.11E-07	1
543	3.87E-07	biological process	fatty acid biosynthetic process	GO	8.69E-07	1
543	5.26E-07	molecular function	transferase activity	GO	1.10E-06	1
543	4.22E-08	molecular function	cofactor binding	GO	1.24E-07	1
544	5.87E-07	molecular function	ligase activity	GO	1.20E-06	1
544	1.07E-06	molecular function	cofactor binding	GO	1.95E-06	1
546	3.87E-07	biological process	fatty acid biosynthetic process	GO	8.69E-07	1
546	5.26E-07	molecular function	transferase activity	GO	1.10E-06	1
546	4.22E-08	molecular function	cofactor binding	GO	1.24E-07	1
549	4.28E-05	molecular function	S-adenosylmethionine-dependent methyltransferase activity	GO	2.96E-05	1
558	2.63E-09	molecular function	nitrate reductase activity	GO	9.99E-09	1
558	2.63E-09	cellular component	nitrate reductase complex	GO	9.99E-09	1
566	2.44E-08	molecular function	protein kinase activity	GO	7.88E-08	1
566	1.05E-07	molecular function	protein serine/threonine kinase activity	GO	2.81E-07	1
566	3.69E-06	biological process	protein amino acid phosphorylation	GO	5.53E-06	1
570	1.91E-12	molecular function	structural constituent of ribosome	GO	1.55E-11	1
570	8.07E-13	cellular component	intracellular	GO	7.40E-12	1
570	1.91E-12	cellular component	ribosome	GO	1.55E-11	1
570	0	biological process	translation	GO	0	1
571	5.00E-12	biological process	mitochondrial electron transport, NADH to ubiquinone	GO	3.05E-11	1
571	0	molecular function	NADH dehydrogenase (ubiquinone) activity	GO	0	1
575	1.33E-05	molecular function	S-adenosylmethionine-dependent methyltransferase activity	GO	1.42E-05	1
577	3.79E-07	molecular function	alpha-amylase activity	GO	8.68E-07	1
589	1.15E-07	biological process	defense response	GO	3.01E-07	1
589	1.15E-07			GO	3.01E-07	1
595	1.16E-06	molecular function	endonuclease activity	GO	2.11E-06	1
595	8.35E-05	biological process	DNA repair	GO	4.39E-05	1
597	2.34E-05	molecular function	transporter activity	GO	2.05E-05	1
600	2.61E-12	biological process	mitochondrial electron transport, NADH to ubiquinone	GO	1.80E-11	1
600	0	molecular function	NADH dehydrogenase (ubiquinone) activity	GO	0	1
603	6.21E-10	molecular function	nitrate reductase activity	GO	2.73E-09	1
603	6.21E-10	cellular component	nitrate reductase complex	GO	2.73E-09	1
604	7.55E-06	molecular function	S-adenosylmethionine-dependent methyltransferase activity	GO	9.24E-06	1
608	5.32E-05	biological process	aromatic compound metabolic process	GO	3.40E-05	1
622	2.80E-06	biological process	electron transport	GO	4.42E-06	1
622	9.75E-09	molecular function	nitrate reductase activity	GO	3.30E-08	1
622	9.75E-09	cellular component	nitrate reductase complex	GO	3.30E-08	1
628	2.18E-07	molecular function	structural molecule activity	GO	5.46E-07	1
628	4.67E-05	biological process	transcription initiation	GO	3.09E-05	1
628	4.67E-05	molecular function	sigma factor activity	GO	3.09E-05	1
636	1.14E-08	molecular function	structural molecule activity	GO	3.80E-08	1
640	5.90E-07	molecular function	NADH dehydrogenase (ubiquinone) activity	GO	1.20E-06	1
643	2.45E-09	molecular function	structural molecule activity	GO	9.62E-09	1
644	4.85E-05	molecular function	ATP binding	GO	3.19E-05	1
650	1.17E-09	molecular function	nitrate reductase activity	GO	4.93E-09	1
650	1.17E-09	cellular component	nitrate reductase complex	GO	4.93E-09	1
658	8.33E-08	molecular function	endonuclease activity	GO	2.26E-07	1
658	2.75E-06	biological process	DNA repair	GO	4.42E-06	1
669	7.98E-05	molecular function	S-adenosylmethionine-dependent methyltransferase activity	GO	4.32E-05	1
672	7.25E-06	molecular function	transcription factor activity	GO	9.15E-06	1
672	2.21E-05	biological process	regulation of transcription, DNA-dependent	GO	1.98E-05	1
682	1.35E-05	biological process	biosynthetic process	GO	1.42E-05	1
684	5.47E-05	molecular function	transporter activity	GO	3.49E-05	1
690	4.23E-07	molecular function	NADH dehydrogenase (ubiquinone) activity	GO	9.41E-07	1
691	1.03E-06	molecular function	methyltransferase activity	GO	1.92E-06	1
691	5.31E-05	biological process	biosynthetic process	GO	3.40E-05	1
