# Supplementary material for: Genome-wide inference of regulatory networks in Streptomyces coelicolor
Source: BMC Genomics. 2010 Oct 18;11:578. doi: 10.1186/1471-2164-11-578 (PMC3224704; doi:10.1186/1471-2164-11-578)
Supplement: Additional file 7 — Details of the 20 network modules enriched in both a protein class and a GO term. The number of cistrons in the network module and the consensus sequence detected in all its members is given. [file 1471-2164-11-578-S7.XLS]

## Sheet: Sheet1
Network module	Regulator	Enriched protein class	GO function	Enriched GO term	Cistrons in network	Consensus sequence
20	SCO0233	Secondary metabolism	molecular function	ATPase activity, coupled to transmembrane movement of substances	13	ACG[AG][TC][GAC][AT]TCA[TC]
42	SCO0422	N/A	molecular function	Hydrolase activity	13	G[TC]CGAC[CG][AC]G[CG]T[CG][TG][TA][CT]
45	SCO0453	Transport/binding proteins	molecular function	Hydrolase activity, hydrolyzing O-glycosyl compounds	8	[CG]ACCG[CAG]C[AC][AT][GT]CTC[GCT][CA]C[GA][TC][GC][ACG][AC]
				Transporter activity
			biological process	Transport
49	SCO0487	Sigma factor	molecular function	DNA binding	24	[GC][GA][TCG]G[GA]T[CG]A[CG][CG][GT]
				Sigma factor activity
			biological process	Transcription initiation
56	SCO0588	Anaerobic respiration	molecular function	Electron transporter activity	54	[TA][CG][GC][TA]CG[TA][CGT][CG][ACG]CG[AG][CG][GT][TA]C[GT][TC]CG
		Electron transport		NADH dehydrogenase (ubiquinone) activity
		Fatty acid and phosphatidic acid biosynthesis		Nitrate reductase activity
			biological process	Mitochondrial electron transport, NADH to ubiquinone
			cellular component	Nitrate reductase complex
110	SCO1099	N/A	molecular function	NADH dehydrogenase (ubiquinone) activity	12	[GA][TC]G[AG][TC][CG][AT][CA]G[AC][AT][CG]T[ACGTA]C
118	SCO1177	Not classified	N/A	N/A	6	CGGC[AG]T[CG]TCGT
219	SCO2565	N/A	molecular function	DNA-directed DNA polymerase activity	8	[CG]A[CG]G[AG]CGA[CG]G[AT]C[CG]T
			biological process	DNA replication
246	SCO3014	N/A	molecular function	Kinase activity	10	GTTCA[TCA][CG][TG][CT]
				Transferase activity, transferring phosphorus-containing groups
			biological process	Phosphorylation
358	SCO4124	Plasmid-related functions	N/A	N/A	17	G[TG]CG[AC]C[CG][AG]G[GC][GAC]C[GC][AT]G
397	SCO4477	N/A	biological process	Aromatic compound metabolic process	15	[GC]A[GA]G[TC]C[GA]T
431	SCO4920	Sigma factor	molecular function	Sigma factor activity	20	T[GT][TA]TCG[AC]
			biological process	Transcription initiation
494	SCO5692	Plasmid-related functions	N/A	N/A	21	[TCG]T[CG][CG][AG][CT][CG][AT][CG]G[AG][CG][CG][TCG][GCA]G[GC][CG][GC][AG][TCG][CGT][GTC]G[GC][AC][GC]G[TA]C[CG][TG][CG][GCT][TAG][CA][GC][GA][TC]G[AT]
544	SCO6280	Secondary metabolism	molecular function	Ligase activity	9	A[TA][GA][CA][AC][GTA][AG][CAT][TC]GA[CAGTA]C[AG][GA][CGT][CT][CT][GT]T[TC]
				Cofactor binding
608	SCO7086	N/A	biological process	Aromatic compound metabolic process	14	[TC]CGTC[GC][GT][CTG][GC][AC]
636	SCO7325	Adaptations, atypical conditions	molecular function	Structural molecule activity	9	[TC][GC][AG]T[GC][TA][AT]CA
646	SCO7497	Festorage	N/A	N/A	26	C[CG][TG]TC[CAT][TGA]C[GA][TG]C
684	SCO7759	N/A	molecular function	Transporter activity	14	CGA[CG][CT][GTC]G[CT]AC[GT][AT][CAG][CG][TG]
685	SCO7765	Secondary metabolism	N/A	N/A	10	GA[GC][AGC][ACT][CGA]GTC[AGCTC][TA][CT][ACT]T[CT]
691	SCO7808	Cobalamin	molecular function	Methyltransferase activity	9	[CA]CG[TC][TC]G[ACG]T[CG][AT]C
			biological process	Biosynthetic process
